# Supplementary material for: Quantification of myocardial perfusion by cardiovascular magnetic resonance
Source: J Cardiovasc Magn Reson. 2010 Oct 8;12(1):57. doi: 10.1186/1532-429X-12-57 (PMC2964700; doi:10.1186/1532-429X-12-57)
Supplement: Additional file 1 — Two compartment model for analysis of myocardial perfusion. The solution of the equations (1) and (2) to an impulse input is given by the sum of two exponential functions with coefficients that are proportional to the volumetric flow rate per unit volume. The additional file contains the algebra in a Mathemetica notebook used to obtain the solution to this set of equations. It can be opened with the Mathematica software package, or with the free Mathematica player software, which can be downloaded from http://www.wolfram.com. [file 1532-429X-12-57-S1.NB]

(* Content-type: application/mathematica *)

(*** Wolfram Notebook File ***)
(* http://www.wolfram.com/nb *)

(* CreatedBy='Mathematica 7.0' *)

(*CacheID: 234*)
(* Internal cache information:
NotebookFileLineBreakTest
NotebookFileLineBreakTest
NotebookDataPosition[       145,          7]
NotebookDataLength[    212567,       4244]
NotebookOptionsPosition[    208539,       4124]
NotebookOutlinePosition[    209438,       4153]
CellTagsIndexPosition[    209395,       4150]
WindowFrame->Normal*)

(* Beginning of Notebook Content *)
Notebook[{

Cell[CellGroupData[{
Cell[TextData[{
 StyleBox["Two Compartment Model Solution with ",
  FontSize->20],
 StyleBox["Mathematica ",
  FontSize->20,
  FontSlant->"Italic"],
 StyleBox["and Illustration of Central Volume Principle\n",
  FontSize->20],
 StyleBox["Author: Michael Jerosch-Herold",
  FontSize->10]
}], "Title",
 CellGroupingRules->{"TitleGrouping", Inherited},
 CellChangeTimes->{{3.480082439095111*^9, 3.480082468044767*^9}, {
   3.4800825859495106`*^9, 3.480082687132298*^9}, {3.480082719654158*^9, 
   3.4800827506009283`*^9}, 3.4800951737424912`*^9, {3.480096428777275*^9, 
   3.480096465961402*^9}, 3.4801018449670634`*^9, {3.4801588892196846`*^9, 
   3.4801588900464864`*^9}, {3.480158942119378*^9, 3.480159021476717*^9}, {
   3.4801590723796062`*^9, 3.480159083190426*^9}, {3.4801603522572527`*^9, 
   3.4801604353585987`*^9}, {3.4801607264551096`*^9, 3.480160746547945*^9}, {
   3.4801611243806086`*^9, 3.4801611253634105`*^9}, {3.480250369439494*^9, 
   3.480250400341262*^9}},
 TextAlignment->Center,
 Background->RGBColor[0.87, 0.94, 1]],

Cell[TextData[{
 StyleBox["Abstract",
  FontSize->16],
 StyleBox["\nThis didactic example starts with a two-compartment model as \
illustrated in Figure 1 of this ",
  FontSize->12],
 StyleBox["Mathematica",
  FontSize->12,
  FontSlant->"Italic"],
 StyleBox[" notebook. The two compartment model could be used to analyze the \
contrast enhancement in myocardial tissue.  The analytical solution of the \
two-compartment model is combined with appropriate initial conditions to \
obtain the impulse response. An impulse response is calculated for specific \
parameter values. Next the use of the impulse response is demonstrated by \
calculating the tissue response for a arterial input with the shape of a \
gamma-variate function. ",
  FontSize->12]
}], "Title",
 CellGroupingRules->{"TitleGrouping", Inherited},
 CellChangeTimes->{{3.480082439095111*^9, 3.480082468044767*^9}, {
   3.4800825859495106`*^9, 3.480082687132298*^9}, {3.480082719654158*^9, 
   3.4800827506009283`*^9}, 3.4800951737424912`*^9, {3.480096428777275*^9, 
   3.480096465961402*^9}, 3.4801018449670634`*^9, {3.4801588892196846`*^9, 
   3.4801588900464864`*^9}, {3.480158942119378*^9, 3.480159021476717*^9}, {
   3.4801590723796062`*^9, 3.480159083190426*^9}, {3.4801603522572527`*^9, 
   3.4801604353585987`*^9}, 3.4801607264551096`*^9, {3.4801607802128043`*^9, 
   3.4801608093848553`*^9}, {3.4801615593776894`*^9, 3.48016158823774*^9}, {
   3.480249934912641*^9, 3.4802503436870213`*^9}, 3.4940949234222097`*^9},
 TextAlignment->Left,
 Background->RGBColor[0.87, 0.94, 1]],

Cell[TextData[{
 StyleBox["First we specify the differential equations for a lumped \
compartment model, which comprises two compartments, with a permeable barrier \
between them, and flow through one compartment, representing the vascular \
space. ",
  FontFamily->"Arial",
  FontSize->14,
  FontWeight->"Plain"],
 StyleBox["c1(t)",
  FontFamily->"Arial",
  FontSize->14,
  FontWeight->"Plain",
  FontSlant->"Italic"],
 StyleBox[" denotes the concentration of tracer in compartment 1, the \
vascular space, and",
  FontFamily->"Arial",
  FontSize->14,
  FontWeight->"Plain"],
 StyleBox[" c2(t)",
  FontFamily->"Arial",
  FontSize->14,
  FontWeight->"Plain",
  FontSlant->"Italic"],
 StyleBox[" denotes the concentration in compartment 2, taken to represent \
the interstitial space in this example. ",
  FontFamily->"Arial",
  FontSize->14,
  FontWeight->"Plain"],
 StyleBox["F",
  FontFamily->"Arial",
  FontSize->14,
  FontWeight->"Plain",
  FontSlant->"Italic"],
 StyleBox[" denotes the blood flow, ",
  FontFamily->"Arial",
  FontSize->14,
  FontWeight->"Plain"],
 StyleBox["V",
  FontFamily->"Arial",
  FontSize->14,
  FontWeight->"Plain",
  FontSlant->"Italic"],
 StyleBox["1,2",
  FontFamily->"Arial",
  FontSize->12,
  FontWeight->"Plain",
  FontSlant->"Italic"],
 StyleBox[" are the volumes of compartments 1,2, and ",
  FontFamily->"Arial",
  FontSize->14,
  FontWeight->"Plain"],
 StyleBox["PS",
  FontFamily->"Arial",
  FontSize->14,
  FontWeight->"Plain",
  FontSlant->"Italic"],
 StyleBox[" is the permeability surface area product.\n\nThe two compartment \
model is described mathematically by a system of coupled linear differential \
equations:\n",
  FontFamily->"Arial",
  FontSize->14,
  FontWeight->"Plain"]
}], "Title",
 CellGroupingRules->{"TitleGrouping", Inherited},
 CellChangeTimes->{{3.480082439095111*^9, 3.480082468044767*^9}, {
   3.4800825859495106`*^9, 3.480082687132298*^9}, {3.480082719654158*^9, 
   3.4800827506009283`*^9}, 3.4800951737424912`*^9, {3.480096428777275*^9, 
   3.480096465961402*^9}, 3.4801018449670634`*^9, {3.4801588892196846`*^9, 
   3.4801588900464864`*^9}, {3.480158942119378*^9, 3.480159021476717*^9}, {
   3.4801590723796062`*^9, 3.480159083190426*^9}, {3.4801603522572527`*^9, 
   3.4801604353585987`*^9}, 3.4801607264551096`*^9, {3.4801607802128043`*^9, 
   3.4801608093848553`*^9}, {3.4801615593776894`*^9, 3.48016158823774*^9}, {
   3.480249934912641*^9, 3.4802503347275095`*^9}, {3.480793867902276*^9, 
   3.480793898251012*^9}, {3.480793958521459*^9, 3.4807940405921535`*^9}, 
   3.480794167488411*^9, 3.4807942406835976`*^9, {3.4807943127277184`*^9, 
   3.4807943341459436`*^9}, {3.4807944236120605`*^9, 3.4807944302904425`*^9}},
 TextAlignment->Left,
 Background->RGBColor[0.87, 0.94, 1]],

Cell[BoxData[
 RowBox[{
  RowBox[{
   RowBox[{
    RowBox[{"c1", "'"}], "[", "t", "]"}], "==", 
   RowBox[{
    RowBox[{
     RowBox[{"(", 
      RowBox[{"-", 
       RowBox[{"(", 
        RowBox[{"F", "/", "v1"}], ")"}]}], ")"}], "*", 
     RowBox[{"c1", "[", "t", "]"}]}], "-", 
    RowBox[{
     RowBox[{"(", 
      RowBox[{"PS", "/", "v1"}], ")"}], "*", 
     RowBox[{"c1", "[", "t", "]"}]}], "+", 
    RowBox[{
     RowBox[{"(", 
      RowBox[{"PS", "/", "v1"}], ")"}], "*", 
     RowBox[{"c2", "[", "t", "]"}]}]}]}], ",", 
  RowBox[{
   RowBox[{
    RowBox[{"c2", "'"}], "[", "t", "]"}], "==", 
   RowBox[{
    RowBox[{
     RowBox[{"(", 
      RowBox[{"PS", "/", "v2"}], ")"}], "*", 
     RowBox[{"c1", "[", "t", "]"}]}], "-", 
    RowBox[{
     RowBox[{"(", 
      RowBox[{"PS", "/", "v2"}], ")"}], "*", 
     RowBox[{"c2", "[", "t", "]"}]}]}]}]}]], "DisplayFormulaNumbered",
 CellChangeTimes->{{3.4807947289885273`*^9, 3.4807947307266264`*^9}}],

Cell[BoxData[
 RowBox[{
  RowBox[{
   RowBox[{"eqns", " ", "=", " ", 
    RowBox[{"{", 
     RowBox[{
      RowBox[{
       RowBox[{
        RowBox[{"c1", "'"}], "[", "t", "]"}], " ", "==", " ", 
       RowBox[{
        RowBox[{
         RowBox[{"(", 
          RowBox[{"-", 
           RowBox[{"(", 
            RowBox[{"F", "/", "v1"}], ")"}]}], ")"}], "*", 
         RowBox[{"c1", "[", "t", "]"}]}], " ", "-", " ", 
        RowBox[{
         RowBox[{"(", 
          RowBox[{"PS", "/", "v1"}], ")"}], "*", 
         RowBox[{"c1", "[", "t", "]"}]}], " ", "+", " ", 
        RowBox[{
         RowBox[{"(", 
          RowBox[{"PS", "/", "v1"}], ")"}], "*", 
         RowBox[{"c2", "[", "t", "]"}]}]}]}], ",", " ", 
      RowBox[{
       RowBox[{
        RowBox[{"c2", "'"}], "[", "t", "]"}], " ", "==", " ", 
       RowBox[{
        RowBox[{
         RowBox[{"(", 
          RowBox[{"PS", "/", "v2"}], ")"}], "*", 
         RowBox[{"c1", "[", "t", "]"}]}], " ", "-", " ", 
        RowBox[{
         RowBox[{"(", 
          RowBox[{"PS", "/", "v2"}], ")"}], "*", 
         RowBox[{"c2", "[", "t", "]"}]}]}]}]}], "}"}]}], ";"}], 
  " "}]], "Input",
 CellChangeTimes->{{3.480082439095111*^9, 3.480082468044767*^9}, {
   3.4800825859495106`*^9, 3.480082687132298*^9}, {3.480082719654158*^9, 
   3.4800827506009283`*^9}, 3.4800951737424912`*^9, {3.480096428777275*^9, 
   3.480096465961402*^9}, 3.4801018449670634`*^9, {3.4801588892196846`*^9, 
   3.4801588900464864`*^9}, 3.480158942119378*^9, {3.480160058632537*^9, 
   3.480160079224573*^9}, {3.4801601331860676`*^9, 3.480160134964471*^9}, {
   3.4807941840753603`*^9, 3.480794202014386*^9}}],

Cell[TextData[StyleBox["Now we solve the system of coupled differential \
equations. This gives the general solution",
 FontFamily->"Arial",
 FontSize->14]], "Text",
 CellChangeTimes->{
  3.480159218239861*^9, 3.4801592897191863`*^9, {3.4801604491022224`*^9, 
   3.480160449445423*^9}},
 Background->RGBColor[0.87, 0.94, 1]],

Cell[CellGroupData[{

Cell[BoxData[
 RowBox[{
  RowBox[{"DSolve", "[", 
   RowBox[{"eqns", ",", " ", 
    RowBox[{"{", 
     RowBox[{
      RowBox[{"c1", "[", "t", "]"}], ",", " ", 
      RowBox[{"c2", "[", "t", "]"}]}], "}"}], ",", " ", "t"}], "]"}], " ", "//",
   " ", "Simplify"}]], "Input",
 CellChangeTimes->{{3.480082472434018*^9, 3.480082494387274*^9}, {
  3.4801591103748727`*^9, 3.48015914359373*^9}, {3.480160089692191*^9, 
  3.480160092858997*^9}}],

Cell[BoxData[
 RowBox[{"{", 
  RowBox[{"{", 
   RowBox[{
    RowBox[{
     RowBox[{"c1", "[", "t", "]"}], "\[Rule]", 
     RowBox[{
      RowBox[{"(", 
       RowBox[{
        SuperscriptBox["\[ExponentialE]", 
         RowBox[{"-", 
          FractionBox[
           RowBox[{"t", " ", 
            RowBox[{"(", 
             RowBox[{
              RowBox[{"F", " ", "v2"}], "+", 
              RowBox[{"PS", " ", 
               RowBox[{"(", 
                RowBox[{"v1", "+", "v2"}], ")"}]}], "+", 
              SqrtBox[
               RowBox[{
                RowBox[{
                 RowBox[{"-", "4"}], " ", "F", " ", "PS", " ", "v1", " ", 
                 "v2"}], "+", 
                SuperscriptBox[
                 RowBox[{"(", 
                  RowBox[{
                   RowBox[{"F", " ", "v2"}], "+", 
                   RowBox[{"PS", " ", 
                    RowBox[{"(", 
                    RowBox[{"v1", "+", "v2"}], ")"}]}]}], ")"}], "2"]}]]}], 
             ")"}]}], 
           RowBox[{"2", " ", "v1", " ", "v2"}]]}]], " ", 
        RowBox[{"(", 
         RowBox[{
          RowBox[{
           RowBox[{"(", 
            RowBox[{
             RowBox[{
              RowBox[{"-", 
               RowBox[{"(", 
                RowBox[{
                 RowBox[{"-", "1"}], "+", 
                 SuperscriptBox["\[ExponentialE]", 
                  FractionBox[
                   RowBox[{"t", " ", 
                    SqrtBox[
                    RowBox[{
                    RowBox[{
                    SuperscriptBox["F", "2"], " ", 
                    SuperscriptBox["v2", "2"]}], "+", 
                    RowBox[{"2", " ", "F", " ", "PS", " ", "v2", " ", 
                    RowBox[{"(", 
                    RowBox[{
                    RowBox[{"-", "v1"}], "+", "v2"}], ")"}]}], "+", 
                    RowBox[{
                    SuperscriptBox["PS", "2"], " ", 
                    SuperscriptBox[
                    RowBox[{"(", 
                    RowBox[{"v1", "+", "v2"}], ")"}], "2"]}]}]]}], 
                   RowBox[{"v1", " ", "v2"}]]]}], ")"}]}], " ", "F", " ", 
              "v2"}], "+", 
             RowBox[{
              RowBox[{"(", 
               RowBox[{"1", "+", 
                SuperscriptBox["\[ExponentialE]", 
                 FractionBox[
                  RowBox[{"t", " ", 
                   SqrtBox[
                    RowBox[{
                    RowBox[{
                    SuperscriptBox["F", "2"], " ", 
                    SuperscriptBox["v2", "2"]}], "+", 
                    RowBox[{"2", " ", "F", " ", "PS", " ", "v2", " ", 
                    RowBox[{"(", 
                    RowBox[{
                    RowBox[{"-", "v1"}], "+", "v2"}], ")"}]}], "+", 
                    RowBox[{
                    SuperscriptBox["PS", "2"], " ", 
                    SuperscriptBox[
                    RowBox[{"(", 
                    RowBox[{"v1", "+", "v2"}], ")"}], "2"]}]}]]}], 
                  RowBox[{"v1", " ", "v2"}]]]}], ")"}], " ", 
              SqrtBox[
               RowBox[{
                RowBox[{
                 SuperscriptBox["F", "2"], " ", 
                 SuperscriptBox["v2", "2"]}], "+", 
                RowBox[{"2", " ", "F", " ", "PS", " ", "v2", " ", 
                 RowBox[{"(", 
                  RowBox[{
                   RowBox[{"-", "v1"}], "+", "v2"}], ")"}]}], "+", 
                RowBox[{
                 SuperscriptBox["PS", "2"], " ", 
                 SuperscriptBox[
                  RowBox[{"(", 
                   RowBox[{"v1", "+", "v2"}], ")"}], "2"]}]}]]}]}], ")"}], 
           " ", 
           RowBox[{"C", "[", "1", "]"}]}], "+", 
          RowBox[{
           RowBox[{"(", 
            RowBox[{
             RowBox[{"-", "1"}], "+", 
             SuperscriptBox["\[ExponentialE]", 
              FractionBox[
               RowBox[{"t", " ", 
                SqrtBox[
                 RowBox[{
                  RowBox[{
                   SuperscriptBox["F", "2"], " ", 
                   SuperscriptBox["v2", "2"]}], "+", 
                  RowBox[{"2", " ", "F", " ", "PS", " ", "v2", " ", 
                   RowBox[{"(", 
                    RowBox[{
                    RowBox[{"-", "v1"}], "+", "v2"}], ")"}]}], "+", 
                  RowBox[{
                   SuperscriptBox["PS", "2"], " ", 
                   SuperscriptBox[
                    RowBox[{"(", 
                    RowBox[{"v1", "+", "v2"}], ")"}], "2"]}]}]]}], 
               RowBox[{"v1", " ", "v2"}]]]}], ")"}], " ", "PS", " ", 
           RowBox[{"(", 
            RowBox[{
             RowBox[{"v1", " ", 
              RowBox[{"C", "[", "1", "]"}]}], "-", 
             RowBox[{"v2", " ", 
              RowBox[{"C", "[", "1", "]"}]}], "+", 
             RowBox[{"2", " ", "v2", " ", 
              RowBox[{"C", "[", "2", "]"}]}]}], ")"}]}]}], ")"}]}], ")"}], 
      "/", 
      RowBox[{"(", 
       RowBox[{"2", " ", 
        SqrtBox[
         RowBox[{
          RowBox[{
           RowBox[{"-", "4"}], " ", "F", " ", "PS", " ", "v1", " ", "v2"}], 
          "+", 
          SuperscriptBox[
           RowBox[{"(", 
            RowBox[{
             RowBox[{"F", " ", "v2"}], "+", 
             RowBox[{"PS", " ", 
              RowBox[{"(", 
               RowBox[{"v1", "+", "v2"}], ")"}]}]}], ")"}], "2"]}]]}], 
       ")"}]}]}], ",", 
    RowBox[{
     RowBox[{"c2", "[", "t", "]"}], "\[Rule]", 
     RowBox[{
      RowBox[{"(", 
       RowBox[{
        SuperscriptBox["\[ExponentialE]", 
         RowBox[{"-", 
          FractionBox[
           RowBox[{"t", " ", 
            RowBox[{"(", 
             RowBox[{
              RowBox[{"F", " ", "v2"}], "+", 
              RowBox[{"PS", " ", 
               RowBox[{"(", 
                RowBox[{"v1", "+", "v2"}], ")"}]}], "+", 
              SqrtBox[
               RowBox[{
                RowBox[{
                 RowBox[{"-", "4"}], " ", "F", " ", "PS", " ", "v1", " ", 
                 "v2"}], "+", 
                SuperscriptBox[
                 RowBox[{"(", 
                  RowBox[{
                   RowBox[{"F", " ", "v2"}], "+", 
                   RowBox[{"PS", " ", 
                    RowBox[{"(", 
                    RowBox[{"v1", "+", "v2"}], ")"}]}]}], ")"}], "2"]}]]}], 
             ")"}]}], 
           RowBox[{"2", " ", "v1", " ", "v2"}]]}]], " ", 
        RowBox[{"(", 
         RowBox[{
          RowBox[{
           RowBox[{"(", 
            RowBox[{
             RowBox[{
              RowBox[{"(", 
               RowBox[{
                RowBox[{"-", "1"}], "+", 
                SuperscriptBox["\[ExponentialE]", 
                 FractionBox[
                  RowBox[{"t", " ", 
                   SqrtBox[
                    RowBox[{
                    RowBox[{
                    SuperscriptBox["F", "2"], " ", 
                    SuperscriptBox["v2", "2"]}], "+", 
                    RowBox[{"2", " ", "F", " ", "PS", " ", "v2", " ", 
                    RowBox[{"(", 
                    RowBox[{
                    RowBox[{"-", "v1"}], "+", "v2"}], ")"}]}], "+", 
                    RowBox[{
                    SuperscriptBox["PS", "2"], " ", 
                    SuperscriptBox[
                    RowBox[{"(", 
                    RowBox[{"v1", "+", "v2"}], ")"}], "2"]}]}]]}], 
                  RowBox[{"v1", " ", "v2"}]]]}], ")"}], " ", "F", " ", "v2"}],
              "+", 
             RowBox[{
              RowBox[{"(", 
               RowBox[{"1", "+", 
                SuperscriptBox["\[ExponentialE]", 
                 FractionBox[
                  RowBox[{"t", " ", 
                   SqrtBox[
                    RowBox[{
                    RowBox[{
                    SuperscriptBox["F", "2"], " ", 
                    SuperscriptBox["v2", "2"]}], "+", 
                    RowBox[{"2", " ", "F", " ", "PS", " ", "v2", " ", 
                    RowBox[{"(", 
                    RowBox[{
                    RowBox[{"-", "v1"}], "+", "v2"}], ")"}]}], "+", 
                    RowBox[{
                    SuperscriptBox["PS", "2"], " ", 
                    SuperscriptBox[
                    RowBox[{"(", 
                    RowBox[{"v1", "+", "v2"}], ")"}], "2"]}]}]]}], 
                  RowBox[{"v1", " ", "v2"}]]]}], ")"}], " ", 
              SqrtBox[
               RowBox[{
                RowBox[{
                 SuperscriptBox["F", "2"], " ", 
                 SuperscriptBox["v2", "2"]}], "+", 
                RowBox[{"2", " ", "F", " ", "PS", " ", "v2", " ", 
                 RowBox[{"(", 
                  RowBox[{
                   RowBox[{"-", "v1"}], "+", "v2"}], ")"}]}], "+", 
                RowBox[{
                 SuperscriptBox["PS", "2"], " ", 
                 SuperscriptBox[
                  RowBox[{"(", 
                   RowBox[{"v1", "+", "v2"}], ")"}], "2"]}]}]]}]}], ")"}], 
           " ", 
           RowBox[{"C", "[", "2", "]"}]}], "+", 
          RowBox[{
           RowBox[{"(", 
            RowBox[{
             RowBox[{"-", "1"}], "+", 
             SuperscriptBox["\[ExponentialE]", 
              FractionBox[
               RowBox[{"t", " ", 
                SqrtBox[
                 RowBox[{
                  RowBox[{
                   SuperscriptBox["F", "2"], " ", 
                   SuperscriptBox["v2", "2"]}], "+", 
                  RowBox[{"2", " ", "F", " ", "PS", " ", "v2", " ", 
                   RowBox[{"(", 
                    RowBox[{
                    RowBox[{"-", "v1"}], "+", "v2"}], ")"}]}], "+", 
                  RowBox[{
                   SuperscriptBox["PS", "2"], " ", 
                   SuperscriptBox[
                    RowBox[{"(", 
                    RowBox[{"v1", "+", "v2"}], ")"}], "2"]}]}]]}], 
               RowBox[{"v1", " ", "v2"}]]]}], ")"}], " ", "PS", " ", 
           RowBox[{"(", 
            RowBox[{
             RowBox[{"2", " ", "v1", " ", 
              RowBox[{"C", "[", "1", "]"}]}], "-", 
             RowBox[{"v1", " ", 
              RowBox[{"C", "[", "2", "]"}]}], "+", 
             RowBox[{"v2", " ", 
              RowBox[{"C", "[", "2", "]"}]}]}], ")"}]}]}], ")"}]}], ")"}], 
      "/", 
      RowBox[{"(", 
       RowBox[{"2", " ", 
        SqrtBox[
         RowBox[{
          RowBox[{
           RowBox[{"-", "4"}], " ", "F", " ", "PS", " ", "v1", " ", "v2"}], 
          "+", 
          SuperscriptBox[
           RowBox[{"(", 
            RowBox[{
             RowBox[{"F", " ", "v2"}], "+", 
             RowBox[{"PS", " ", 
              RowBox[{"(", 
               RowBox[{"v1", "+", "v2"}], ")"}]}]}], ")"}], "2"]}]]}], 
       ")"}]}]}]}], "}"}], "}"}]], "Output",
 CellChangeTimes->{
  3.4801596258625765`*^9, 3.4801598181329145`*^9, 3.48015998674761*^9, 
   3.4801600982098064`*^9, 3.480160142733285*^9, 3.480160338888029*^9, 
   3.480179290257363*^9, 3.4801810366698303`*^9, 3.4801811518136325`*^9, 
   3.480243182186407*^9, 3.4802564541932216`*^9, 3.4802565426052785`*^9, 
   3.4802566313563547`*^9, 3.480256705909619*^9, 3.4802568029551697`*^9, 
   3.4802568439075117`*^9, 3.4802570068778334`*^9, 3.4802571108717813`*^9, 
   3.480265774501425*^9, 3.480269871941785*^9, 3.4802699625379667`*^9, 
   3.4803301119064293`*^9, 3.4803530736255226`*^9, 3.4803555327193885`*^9, {
   3.4804238919119606`*^9, 3.480423917914448*^9}, 3.480424418208063*^9, 
   3.4804323150483074`*^9, 3.480432429530907*^9, 3.4804331887350397`*^9, 
   3.4807898428094172`*^9, 3.480790006547305*^9, 3.4807900809994354`*^9, 
   3.480790266983962*^9, 3.4807905803145123`*^9, 3.480790611764168*^9, 
   3.4807910507957387`*^9, 3.4807942082407417`*^9, 3.494095165778072*^9}]
}, Open  ]],

Cell[TextData[{
 StyleBox["The algebra looks rather tedious, if done by hand. C[1] and C[2] \
are undetermined coefficients for the general solution of the system of \
differential equations. We now specify a solution for initial conditions \
appropriate for the determination of the impulse response. After a unit \
impulse input the concentration of contrast immediately after the impulse (",
  FontFamily->"Arial",
  FontSize->14],
 StyleBox["t=0+)",
  FontFamily->"Arial",
  FontSize->14,
  FontSlant->"Italic"],
 StyleBox[" is 1 in compartment #1. Compartment #2 initially has no tracer.",
  FontFamily->"Arial",
  FontSize->14]
}], "Text",
 CellGroupingRules->{"GroupTogetherGrouping", 31},
 CellChangeTimes->{{3.4801593611413116`*^9, 3.4801593725449314`*^9}, {
  3.4801604602406425`*^9, 3.48016050991113*^9}, {3.480160873079767*^9, 
  3.480160927757863*^9}, {3.4801609580375166`*^9, 3.4801609584587173`*^9}, {
  3.480161188247121*^9, 3.4801612079343557`*^9}, {3.4801612517704325`*^9, 
  3.480161254531637*^9}, {3.4801789209263144`*^9, 3.480179016070881*^9}, {
  3.480250441053591*^9, 3.4802505155768533`*^9}, {3.49409507989916*^9, 
  3.494095080443191*^9}},
 Background->RGBColor[0.87, 0.94, 1]],

Cell[CellGroupData[{

Cell[BoxData[
 RowBox[{"ImpulseResp", "=", 
  RowBox[{
   RowBox[{"DSolve", "[", 
    RowBox[{
     RowBox[{"Join", "[", 
      RowBox[{"eqns", ",", " ", 
       RowBox[{"{", 
        RowBox[{
         RowBox[{
          RowBox[{"c1", "[", "0", "]"}], "\[Equal]", "1"}], ",", " ", 
         RowBox[{
          RowBox[{"c2", "[", "0", "]"}], "\[Equal]", "0"}]}], "}"}]}], "]"}], 
     ",", " ", 
     RowBox[{"{", 
      RowBox[{"c1", ",", "c2"}], "}"}], ",", " ", "t"}], "]"}], " ", "//", 
   " ", "Simplify"}]}]], "Input",
 CellChangeTimes->{{3.4800825295222836`*^9, 3.4800825682714996`*^9}, 
   3.480083056021397*^9, 3.480083146842592*^9, {3.48008339210662*^9, 
   3.480083393721712*^9}, 3.480084090174547*^9, {3.480096552044326*^9, 
   3.480096591511583*^9}, {3.480097644653819*^9, 3.480097676253627*^9}, 
   3.480159312484826*^9, {3.4801593764137383`*^9, 3.48015937736534*^9}, {
   3.4801602071301975`*^9, 3.480160214992612*^9}, {3.480265814551716*^9, 
   3.480265829919595*^9}, {3.4802658661126647`*^9, 3.4802658897290154`*^9}}],

Cell[BoxData[
 RowBox[{"{", 
  RowBox[{"{", 
   RowBox[{
    RowBox[{"c1", "\[Rule]", 
     RowBox[{"Function", "[", 
      RowBox[{
       RowBox[{"{", "t", "}"}], ",", 
       RowBox[{
        RowBox[{"(", 
         RowBox[{
          RowBox[{
           RowBox[{"-", 
            SuperscriptBox["\[ExponentialE]", 
             FractionBox[
              RowBox[{"t", " ", 
               RowBox[{"(", 
                RowBox[{
                 RowBox[{
                  RowBox[{"-", "PS"}], " ", "v1"}], "-", 
                 RowBox[{"F", " ", "v2"}], "-", 
                 RowBox[{"PS", " ", "v2"}], "-", 
                 SqrtBox[
                  RowBox[{
                   RowBox[{
                    RowBox[{"-", "4"}], " ", "F", " ", "PS", " ", "v1", " ", 
                    "v2"}], "+", 
                   SuperscriptBox[
                    RowBox[{"(", 
                    RowBox[{
                    RowBox[{"PS", " ", "v1"}], "+", 
                    RowBox[{"F", " ", "v2"}], "+", 
                    RowBox[{"PS", " ", "v2"}]}], ")"}], "2"]}]]}], ")"}]}], 
              RowBox[{"2", " ", "v1", " ", "v2"}]]]}], " ", "PS", " ", "v1"}],
           "+", 
          RowBox[{
           SuperscriptBox["\[ExponentialE]", 
            FractionBox[
             RowBox[{"t", " ", 
              RowBox[{"(", 
               RowBox[{
                RowBox[{
                 RowBox[{"-", "PS"}], " ", "v1"}], "-", 
                RowBox[{"F", " ", "v2"}], "-", 
                RowBox[{"PS", " ", "v2"}], "+", 
                SqrtBox[
                 RowBox[{
                  RowBox[{
                   RowBox[{"-", "4"}], " ", "F", " ", "PS", " ", "v1", " ", 
                   "v2"}], "+", 
                  SuperscriptBox[
                   RowBox[{"(", 
                    RowBox[{
                    RowBox[{"PS", " ", "v1"}], "+", 
                    RowBox[{"F", " ", "v2"}], "+", 
                    RowBox[{"PS", " ", "v2"}]}], ")"}], "2"]}]]}], ")"}]}], 
             RowBox[{"2", " ", "v1", " ", "v2"}]]], " ", "PS", " ", "v1"}], 
          "+", 
          RowBox[{
           SuperscriptBox["\[ExponentialE]", 
            FractionBox[
             RowBox[{"t", " ", 
              RowBox[{"(", 
               RowBox[{
                RowBox[{
                 RowBox[{"-", "PS"}], " ", "v1"}], "-", 
                RowBox[{"F", " ", "v2"}], "-", 
                RowBox[{"PS", " ", "v2"}], "-", 
                SqrtBox[
                 RowBox[{
                  RowBox[{
                   RowBox[{"-", "4"}], " ", "F", " ", "PS", " ", "v1", " ", 
                   "v2"}], "+", 
                  SuperscriptBox[
                   RowBox[{"(", 
                    RowBox[{
                    RowBox[{"PS", " ", "v1"}], "+", 
                    RowBox[{"F", " ", "v2"}], "+", 
                    RowBox[{"PS", " ", "v2"}]}], ")"}], "2"]}]]}], ")"}]}], 
             RowBox[{"2", " ", "v1", " ", "v2"}]]], " ", "F", " ", "v2"}], 
          "-", 
          RowBox[{
           SuperscriptBox["\[ExponentialE]", 
            FractionBox[
             RowBox[{"t", " ", 
              RowBox[{"(", 
               RowBox[{
                RowBox[{
                 RowBox[{"-", "PS"}], " ", "v1"}], "-", 
                RowBox[{"F", " ", "v2"}], "-", 
                RowBox[{"PS", " ", "v2"}], "+", 
                SqrtBox[
                 RowBox[{
                  RowBox[{
                   RowBox[{"-", "4"}], " ", "F", " ", "PS", " ", "v1", " ", 
                   "v2"}], "+", 
                  SuperscriptBox[
                   RowBox[{"(", 
                    RowBox[{
                    RowBox[{"PS", " ", "v1"}], "+", 
                    RowBox[{"F", " ", "v2"}], "+", 
                    RowBox[{"PS", " ", "v2"}]}], ")"}], "2"]}]]}], ")"}]}], 
             RowBox[{"2", " ", "v1", " ", "v2"}]]], " ", "F", " ", "v2"}], 
          "+", 
          RowBox[{
           SuperscriptBox["\[ExponentialE]", 
            FractionBox[
             RowBox[{"t", " ", 
              RowBox[{"(", 
               RowBox[{
                RowBox[{
                 RowBox[{"-", "PS"}], " ", "v1"}], "-", 
                RowBox[{"F", " ", "v2"}], "-", 
                RowBox[{"PS", " ", "v2"}], "-", 
                SqrtBox[
                 RowBox[{
                  RowBox[{
                   RowBox[{"-", "4"}], " ", "F", " ", "PS", " ", "v1", " ", 
                   "v2"}], "+", 
                  SuperscriptBox[
                   RowBox[{"(", 
                    RowBox[{
                    RowBox[{"PS", " ", "v1"}], "+", 
                    RowBox[{"F", " ", "v2"}], "+", 
                    RowBox[{"PS", " ", "v2"}]}], ")"}], "2"]}]]}], ")"}]}], 
             RowBox[{"2", " ", "v1", " ", "v2"}]]], " ", "PS", " ", "v2"}], 
          "-", 
          RowBox[{
           SuperscriptBox["\[ExponentialE]", 
            FractionBox[
             RowBox[{"t", " ", 
              RowBox[{"(", 
               RowBox[{
                RowBox[{
                 RowBox[{"-", "PS"}], " ", "v1"}], "-", 
                RowBox[{"F", " ", "v2"}], "-", 
                RowBox[{"PS", " ", "v2"}], "+", 
                SqrtBox[
                 RowBox[{
                  RowBox[{
                   RowBox[{"-", "4"}], " ", "F", " ", "PS", " ", "v1", " ", 
                   "v2"}], "+", 
                  SuperscriptBox[
                   RowBox[{"(", 
                    RowBox[{
                    RowBox[{"PS", " ", "v1"}], "+", 
                    RowBox[{"F", " ", "v2"}], "+", 
                    RowBox[{"PS", " ", "v2"}]}], ")"}], "2"]}]]}], ")"}]}], 
             RowBox[{"2", " ", "v1", " ", "v2"}]]], " ", "PS", " ", "v2"}], 
          "+", 
          RowBox[{
           SuperscriptBox["\[ExponentialE]", 
            FractionBox[
             RowBox[{"t", " ", 
              RowBox[{"(", 
               RowBox[{
                RowBox[{
                 RowBox[{"-", "PS"}], " ", "v1"}], "-", 
                RowBox[{"F", " ", "v2"}], "-", 
                RowBox[{"PS", " ", "v2"}], "-", 
                SqrtBox[
                 RowBox[{
                  RowBox[{
                   RowBox[{"-", "4"}], " ", "F", " ", "PS", " ", "v1", " ", 
                   "v2"}], "+", 
                  SuperscriptBox[
                   RowBox[{"(", 
                    RowBox[{
                    RowBox[{"PS", " ", "v1"}], "+", 
                    RowBox[{"F", " ", "v2"}], "+", 
                    RowBox[{"PS", " ", "v2"}]}], ")"}], "2"]}]]}], ")"}]}], 
             RowBox[{"2", " ", "v1", " ", "v2"}]]], " ", 
           SqrtBox[
            RowBox[{
             RowBox[{
              RowBox[{"-", "4"}], " ", "F", " ", "PS", " ", "v1", " ", "v2"}],
              "+", 
             SuperscriptBox[
              RowBox[{"(", 
               RowBox[{
                RowBox[{"PS", " ", "v1"}], "+", 
                RowBox[{"F", " ", "v2"}], "+", 
                RowBox[{"PS", " ", "v2"}]}], ")"}], "2"]}]]}], "+", 
          RowBox[{
           SuperscriptBox["\[ExponentialE]", 
            FractionBox[
             RowBox[{"t", " ", 
              RowBox[{"(", 
               RowBox[{
                RowBox[{
                 RowBox[{"-", "PS"}], " ", "v1"}], "-", 
                RowBox[{"F", " ", "v2"}], "-", 
                RowBox[{"PS", " ", "v2"}], "+", 
                SqrtBox[
                 RowBox[{
                  RowBox[{
                   RowBox[{"-", "4"}], " ", "F", " ", "PS", " ", "v1", " ", 
                   "v2"}], "+", 
                  SuperscriptBox[
                   RowBox[{"(", 
                    RowBox[{
                    RowBox[{"PS", " ", "v1"}], "+", 
                    RowBox[{"F", " ", "v2"}], "+", 
                    RowBox[{"PS", " ", "v2"}]}], ")"}], "2"]}]]}], ")"}]}], 
             RowBox[{"2", " ", "v1", " ", "v2"}]]], " ", 
           SqrtBox[
            RowBox[{
             RowBox[{
              RowBox[{"-", "4"}], " ", "F", " ", "PS", " ", "v1", " ", "v2"}],
              "+", 
             SuperscriptBox[
              RowBox[{"(", 
               RowBox[{
                RowBox[{"PS", " ", "v1"}], "+", 
                RowBox[{"F", " ", "v2"}], "+", 
                RowBox[{"PS", " ", "v2"}]}], ")"}], "2"]}]]}]}], ")"}], "/", 
        RowBox[{"(", 
         RowBox[{"2", " ", 
          SqrtBox[
           RowBox[{
            RowBox[{
             RowBox[{"-", "4"}], " ", "F", " ", "PS", " ", "v1", " ", "v2"}], 
            "+", 
            SuperscriptBox[
             RowBox[{"(", 
              RowBox[{
               RowBox[{"PS", " ", "v1"}], "+", 
               RowBox[{"F", " ", "v2"}], "+", 
               RowBox[{"PS", " ", "v2"}]}], ")"}], "2"]}]]}], ")"}]}]}], 
      "]"}]}], ",", 
    RowBox[{"c2", "\[Rule]", 
     RowBox[{"Function", "[", 
      RowBox[{
       RowBox[{"{", "t", "}"}], ",", 
       RowBox[{"-", 
        FractionBox[
         RowBox[{
          RowBox[{"(", 
           RowBox[{
            SuperscriptBox["\[ExponentialE]", 
             FractionBox[
              RowBox[{"t", " ", 
               RowBox[{"(", 
                RowBox[{
                 RowBox[{
                  RowBox[{"-", "PS"}], " ", "v1"}], "-", 
                 RowBox[{"F", " ", "v2"}], "-", 
                 RowBox[{"PS", " ", "v2"}], "-", 
                 SqrtBox[
                  RowBox[{
                   RowBox[{
                    RowBox[{"-", "4"}], " ", "F", " ", "PS", " ", "v1", " ", 
                    "v2"}], "+", 
                   SuperscriptBox[
                    RowBox[{"(", 
                    RowBox[{
                    RowBox[{"PS", " ", "v1"}], "+", 
                    RowBox[{"F", " ", "v2"}], "+", 
                    RowBox[{"PS", " ", "v2"}]}], ")"}], "2"]}]]}], ")"}]}], 
              RowBox[{"2", " ", "v1", " ", "v2"}]]], "-", 
            SuperscriptBox["\[ExponentialE]", 
             FractionBox[
              RowBox[{"t", " ", 
               RowBox[{"(", 
                RowBox[{
                 RowBox[{
                  RowBox[{"-", "PS"}], " ", "v1"}], "-", 
                 RowBox[{"F", " ", "v2"}], "-", 
                 RowBox[{"PS", " ", "v2"}], "+", 
                 SqrtBox[
                  RowBox[{
                   RowBox[{
                    RowBox[{"-", "4"}], " ", "F", " ", "PS", " ", "v1", " ", 
                    "v2"}], "+", 
                   SuperscriptBox[
                    RowBox[{"(", 
                    RowBox[{
                    RowBox[{"PS", " ", "v1"}], "+", 
                    RowBox[{"F", " ", "v2"}], "+", 
                    RowBox[{"PS", " ", "v2"}]}], ")"}], "2"]}]]}], ")"}]}], 
              RowBox[{"2", " ", "v1", " ", "v2"}]]]}], ")"}], " ", "PS", " ", 
          "v1"}], 
         SqrtBox[
          RowBox[{
           RowBox[{
            RowBox[{"-", "4"}], " ", "F", " ", "PS", " ", "v1", " ", "v2"}], 
           "+", 
           SuperscriptBox[
            RowBox[{"(", 
             RowBox[{
              RowBox[{"PS", " ", "v1"}], "+", 
              RowBox[{"F", " ", "v2"}], "+", 
              RowBox[{"PS", " ", "v2"}]}], ")"}], "2"]}]]]}]}], "]"}]}]}], 
   "}"}], "}"}]], "Output",
 CellChangeTimes->{
  3.480159626112177*^9, 3.4801598182733145`*^9, 3.480159986888011*^9, 
   3.4801602173638153`*^9, 3.480160339028429*^9, 3.480179290444563*^9, 
   3.4801810368414307`*^9, 3.480181151985233*^9, 3.480243182345416*^9, 
   3.4802564543752317`*^9, 3.480256542757287*^9, 3.480256631535365*^9, 
   3.480256706084629*^9, 3.4802568031281796`*^9, 3.4802568440595207`*^9, 
   3.480257007047843*^9, 3.4802571110527916`*^9, 3.480265774670435*^9, {
   3.480265821485112*^9, 3.480265831990713*^9}, {3.480265862823477*^9, 
   3.4802658920841503`*^9}, 3.480269871963786*^9, 3.4802699627369785`*^9, 
   3.48033011206243*^9, 3.4803530737815228`*^9, 3.4803555328683968`*^9, {
   3.4804238920909705`*^9, 3.4804239213866463`*^9}, 3.4804244183590717`*^9, 
   3.4804323152043076`*^9, 3.480432429686908*^9, 3.4804331888910403`*^9, 
   3.4807898429966173`*^9, 3.480790006687705*^9, 3.480790081186636*^9, 
   3.480790186441021*^9, 3.480790267139963*^9, 3.480790580376913*^9, 
   3.4807906119045677`*^9, 3.480791050936139*^9, 3.4940951659560823`*^9}]
}, Open  ]],

Cell[CellGroupData[{

Cell[BoxData[
 RowBox[{"Amplitude", " ", "=", 
  RowBox[{
   RowBox[{
    RowBox[{"v1", " ", 
     RowBox[{
      RowBox[{"c1", "[", "t", "]"}], "/", 
      RowBox[{"(", 
       RowBox[{"v1", "+", "v2"}], ")"}]}]}], " ", "/.", " ", "ImpulseResp"}], 
   " ", "/.", "  ", 
   RowBox[{"{", 
    RowBox[{"t", " ", "\[Rule]", "0"}], "}"}]}]}]], "Input",
 CellChangeTimes->{{3.4807901641787815`*^9, 3.4807901945998354`*^9}, 
   3.4807905130119944`*^9, 3.480790549874859*^9, {3.480790635335809*^9, 
   3.4807907824908676`*^9}, {3.4807908178561296`*^9, 3.4807908580106*^9}, {
   3.480790927976723*^9, 3.4807909663371906`*^9}, {3.480791006554061*^9, 
   3.480791009814467*^9}}],

Cell[BoxData[
 RowBox[{"{", 
  FractionBox["v1", 
   RowBox[{"v1", "+", "v2"}]], "}"}]], "Output",
 CellChangeTimes->{{3.4807905525736637`*^9, 3.480790580392513*^9}, {
   3.4807906120917683`*^9, 3.4807907192795568`*^9}, {3.4807907493564095`*^9, 
   3.4807907828496685`*^9}, {3.480790847106181*^9, 3.4807908587126017`*^9}, {
   3.4807909365879383`*^9, 3.4807909666959915`*^9}, 3.480791010516468*^9, 
   3.4807910509673395`*^9, 3.4940951659860835`*^9}]
}, Open  ]],

Cell[TextData[StyleBox["Note that c2(t), the tracer concentration in \
compartment 2, is indeed 0 at t=0, in accordance with the specified initial \
conditions. To look at an example of the tracer concentration curves we \
specify the parameter values for the two compartment model.",
 FontFamily->"Arial",
 FontSize->14]], "Text",
 CellGroupingRules->{"GroupTogetherGrouping", 31},
 CellChangeTimes->{{3.4801594260730257`*^9, 3.4801594434670563`*^9}, {
   3.480160520004347*^9, 3.4801605414855847`*^9}, {3.4801609908911743`*^9, 
   3.480161020890027*^9}, 3.4801790399077234`*^9, 3.4940951146671486`*^9},
 Background->RGBColor[0.87, 0.94, 1]],

Cell[BoxData[
 RowBox[{
  RowBox[{"parvals", "=", 
   RowBox[{"{", 
    RowBox[{
     RowBox[{"PS", "\[Rule]", "0.4"}], ",", " ", 
     RowBox[{"F", "\[Rule]", "0.77"}], ",", " ", 
     RowBox[{"v1", "\[Rule]", "0.08"}], ",", " ", 
     RowBox[{"v2", "\[Rule]", "0.16"}]}], "}"}]}], ";"}]], "Input",
 CellChangeTimes->{{3.480083402788231*^9, 3.480083450093937*^9}, 
   3.4801014255660753`*^9, 3.4801810290726166`*^9, 3.480181146400423*^9, {
   3.480181448260953*^9, 3.4801814484481535`*^9}, {3.4802569976123033`*^9, 
   3.480257001468524*^9}, {3.480355513272276*^9, 3.4803555200266623`*^9}, 
   3.4804239294861097`*^9, {3.4807910448209286`*^9, 3.480791044992529*^9}}],

Cell[TextData[StyleBox["Apply the parameter values to the solution with the \
above-specified initial conditions:",
 FontFamily->"Arial",
 FontSize->14]], "Text",
 CellChangeTimes->{{3.48015947962792*^9, 3.4801594912967405`*^9}, {
  3.4801605560248103`*^9, 3.4801605726856394`*^9}},
 Background->RGBColor[0.87, 0.94, 1]],

Cell[BoxData[
 RowBox[{
  RowBox[{"ImpulseRespSimulated", "=", 
   RowBox[{"ImpulseResp", "/.", " ", "parvals"}]}], " ", ";"}]], "Input",
 CellChangeTimes->{{3.480083455585251*^9, 3.480083463987732*^9}, {
   3.480083892013213*^9, 3.480083895371405*^9}, 3.4800841055124245`*^9, {
   3.480084263793478*^9, 3.4800842659215994`*^9}, {3.4802658415222583`*^9, 
   3.4802658436543803`*^9}, {3.4802658821595826`*^9, 
   3.4802659263391094`*^9}, {3.480267688960926*^9, 3.4802677125082726`*^9}}],

Cell[TextData[StyleBox["Area under the external monitoring curve (AUC)",
 FontFamily->"Arial",
 FontSize->14]], "Text",
 CellChangeTimes->{{3.4801805047556963`*^9, 3.4801805178909187`*^9}, {
  3.480271438649396*^9, 3.4802714393504357`*^9}},
 Background->RGBColor[0.87, 0.94, 1]],

Cell[CellGroupData[{

Cell[BoxData[
 RowBox[{"AUC", "=", 
  RowBox[{"NIntegrate", "[", 
   RowBox[{
    RowBox[{
     RowBox[{
      RowBox[{
       RowBox[{"(", 
        RowBox[{
         RowBox[{"v1", "*", 
          RowBox[{"c1", "[", "t", "]"}]}], "+", 
         RowBox[{"v2", " ", 
          RowBox[{"c2", "[", "t", "]"}]}]}], ")"}], "/", 
       RowBox[{"(", 
        RowBox[{"v1", "+", "v2"}], ")"}]}], " ", "/.", " ", "ImpulseResp"}], 
     " ", "/.", " ", "parvals"}], ",", " ", 
    RowBox[{"{", 
     RowBox[{"t", " ", ",", " ", "0", ",", " ", "Infinity"}], "}"}]}], 
   "]"}]}]], "Input",
 CellChangeTimes->{{3.480179852954351*^9, 3.480179881393201*^9}, {
   3.4801799238876753`*^9, 3.480180073336938*^9}, {3.4801801088582*^9, 
   3.480180122757825*^9}, {3.480180197310356*^9, 3.480180384666685*^9}, {
   3.480181403254874*^9, 3.480181407326481*^9}, 3.480265791422393*^9, {
   3.4802659366076965`*^9, 3.4802659388268237`*^9}, {3.480271209504289*^9, 
   3.480271211169385*^9}}],

Cell[BoxData[
 RowBox[{"{", "0.1038961038961209`", "}"}]], "Output",
 CellChangeTimes->{
  3.4802431827374387`*^9, 3.4802564544882383`*^9, 3.4802565428202906`*^9, 
   3.4802566317943797`*^9, 3.4802567061546326`*^9, 3.480256803219185*^9, 
   3.480256844120524*^9, 3.480257007159849*^9, 3.4802571111377964`*^9, {
   3.4802657749144487`*^9, 3.4802657934925113`*^9}, 3.480265939682873*^9, 
   3.4802698720477915`*^9, 3.4802699628219833`*^9, {3.4802712119424286`*^9, 
   3.4802712154766307`*^9}, 3.4803301122496305`*^9, 3.480353073828323*^9, 
   3.4803555329123993`*^9, 3.480423896313212*^9, 3.480423934775412*^9, 
   3.480424418383073*^9, 3.4804323152355075`*^9, 3.4804324297961073`*^9, 
   3.4804331889378405`*^9, 3.4807898431370177`*^9, 3.480790006843705*^9, 
   3.4807900814050364`*^9, 3.480790267389563*^9, 3.4807905804861126`*^9, 
   3.4807906121385684`*^9, 3.4807910509829392`*^9, 3.494095166197096*^9}]
}, Open  ]],

Cell[TextData[StyleBox["The externally detected tracer after an impulse \
input, if normalized by its value at time t=0, can be interpreted as the \
probability that a tracer molecule remains in the two-compartment unit, i.e. \
in the tissue region. Alternatively one can normalize the same curve to unit \
area. In this latter case the resulting graph gives the probability for the \
residence times in the two-compartment region.",
 FontFamily->"Arial",
 FontSize->14]], "Text",
 CellChangeTimes->{{3.4801817560026937`*^9, 3.480181845671651*^9}, {
   3.4802712971523027`*^9, 3.4802713856023617`*^9}, {3.480793414719355*^9, 
   3.4807934604639716`*^9}, {3.4807934939308863`*^9, 3.480793670462983*^9}, {
   3.4807937843584976`*^9, 3.480793797205232*^9}, 3.494094971834979*^9},
 FontColor->RGBColor[1, 0, 0],
 Background->RGBColor[0.87, 0.94, 1]],

Cell[TextData[StyleBox["Plot the solution for the specified parameter values. \
Show the tracer concentration in the vascular and interstitial compartments, \
and the weighted sum of the two, which corresponds to the \
contrast-enhancement one would observe by external detection, using an \
imaging device.",
 FontFamily->"Arial",
 FontSize->14]], "Text",
 CellChangeTimes->{{3.480159536287219*^9, 3.4801595903569145`*^9}},
 Background->RGBColor[0.87, 0.94, 1]],

Cell[BoxData[
 RowBox[{
  RowBox[{"TotalRes", "=", " ", 
   RowBox[{
    RowBox[{
     RowBox[{
      RowBox[{"(", 
       RowBox[{
        RowBox[{"v1", " ", 
         RowBox[{"c1", "[", "t", "]"}]}], "+", " ", 
        RowBox[{"v2", " ", 
         RowBox[{"c2", "[", "t", "]"}]}]}], ")"}], "/", "v1"}], "/.", 
     "ImpulseResp"}], " ", "/.", " ", 
    RowBox[{"{", 
     RowBox[{
      RowBox[{"v1", "\[Rule]", "0.1"}], ",", " ", 
      RowBox[{"v2", "\[Rule]", "0.22"}]}], "}"}]}]}], ";"}]], "Input",
 CellChangeTimes->{{3.480267079892089*^9, 3.4802670851613903`*^9}, 
   3.4802672465016184`*^9, {3.4802673144915075`*^9, 3.480267343814184*^9}, {
   3.4802673805512857`*^9, 3.4802673886027465`*^9}, {3.480267425999885*^9, 
   3.480267463020003*^9}, {3.4802675562253337`*^9, 3.480267556824368*^9}, {
   3.480267610771454*^9, 3.4802676152257085`*^9}, {3.4802676613863487`*^9, 
   3.4802676642585125`*^9}, {3.480267732024389*^9, 3.480267742482987*^9}, {
   3.4802679376261487`*^9, 3.480267957511286*^9}, {3.480268064267392*^9, 
   3.480268066752534*^9}, {3.48026833768303*^9, 3.480268342532308*^9}, {
   3.4802694116674585`*^9, 3.4802694140765967`*^9}, {3.480269695376686*^9, 
   3.480269716860915*^9}, {3.480269855562848*^9, 3.4802698690516195`*^9}, 
   3.480270058431452*^9, {3.4802700890372024`*^9, 3.4802700906322937`*^9}, {
   3.480271074805585*^9, 3.480271078236781*^9}, {3.480330143590085*^9, 
   3.480330159174513*^9}, {3.4803303627704706`*^9, 3.480330363597272*^9}, {
   3.4804240159290533`*^9, 3.4804240557303305`*^9}, {3.480424116541808*^9, 
   3.4804241507737665`*^9}, {3.480424206695965*^9, 3.4804242139553804`*^9}, {
   3.4807910655377645`*^9, 3.480791065709365*^9}, 3.480791350831066*^9, 
   3.480791439064821*^9, {3.4807915615572357`*^9, 3.4807915817592716`*^9}, {
   3.4807916384029713`*^9, 3.480791641164176*^9}, {3.4807916881514587`*^9, 
   3.480791688479059*^9}, {3.480791846242136*^9, 3.48079185430735*^9}, {
   3.480791909422247*^9, 3.4807919172222605`*^9}, {3.4807920019928093`*^9, 
   3.4807920189032393`*^9}}],

Cell[BoxData[
 RowBox[{"Bfunc", " ", ":=", " ", 
  RowBox[{"Function", "[", 
   RowBox[{
    RowBox[{"{", 
     RowBox[{"x", ",", " ", "y", ",", " ", "z"}], "}"}], ",", " ", 
    RowBox[{"TotalRes", "/.", " ", 
     RowBox[{"{", 
      RowBox[{
       RowBox[{"t", "\[Rule]", " ", "x"}], ",", " ", 
       RowBox[{"PS", "\[Rule]", " ", "y"}], ",", " ", 
       RowBox[{"F", "\[Rule]", "z"}]}], "}"}]}], ",", " ", "Listable"}], 
   "]"}]}]], "Input",
 CellChangeTimes->{{3.480268195601904*^9, 3.4802682268776927`*^9}, {
  3.4802683616604023`*^9, 3.4802683787353783`*^9}, {3.4802684348595886`*^9, 
  3.4802684876576085`*^9}, {3.480268535540347*^9, 3.4802685412606745`*^9}, {
  3.4802686474387474`*^9, 3.480268648793825*^9}, {3.4802687460143857`*^9, 
  3.4802687734919577`*^9}, {3.4802688243558664`*^9, 3.4802688725756245`*^9}, {
  3.480268928253809*^9, 3.480268962425764*^9}, {3.4802690472896175`*^9, 
  3.480269053368965*^9}, {3.480269126835168*^9, 3.4802691270901823`*^9}, {
  3.4802691595460386`*^9, 3.480269162135186*^9}, {3.480269196091129*^9, 
  3.4802692517163105`*^9}, {3.4802693198012047`*^9, 3.4802693385612774`*^9}, {
  3.48026938230678*^9, 3.48026938494493*^9}, {3.480271087204294*^9, 
  3.4802710913855333`*^9}, {3.4807914434172287`*^9, 3.480791451685243*^9}, {
  3.4807915674072466`*^9, 3.480791567656847*^9}}],

Cell["\<\
In the next graph you can interactively change the blood flow, and the \
permeability-surface area product through the sliders with the \"PS\" and \"F\
\" labels at the top. This allows to see how the changes of these parameters \
affect the probability for the tracer. Note that an increase of PS causes a \
prolonged washout of contrast, while at the smallest PS value the tracer is \
confined to the vascular compartment and the traversal of the tracer through \
the tissue unit is relatively quicker.\
\>", "Text",
 CellChangeTimes->{{3.4802702684784656`*^9, 3.480270387184255*^9}, {
  3.4802704919192457`*^9, 3.4802705157436085`*^9}, {3.4807917138759036`*^9, 
  3.4807917843568277`*^9}},
 Background->RGBColor[0.87, 0.94, 1]],

Cell[CellGroupData[{

Cell[BoxData[
 RowBox[{"Manipulate", "[", 
  RowBox[{
   RowBox[{"Plot", "[", 
    RowBox[{
     RowBox[{"Bfunc", "[", 
      RowBox[{"t", ",", " ", "PS", ",", " ", "F"}], "]"}], ",", " ", 
     RowBox[{"{", " ", 
      RowBox[{"t", ",", " ", "0.0", ",", " ", "0.1", ",", " ", "2"}], "}"}], 
     ",", " ", 
     RowBox[{"AxesLabel", "\[Rule]", 
      RowBox[{"{", 
       RowBox[{"\"\<Time [min]\>\"", ",", " ", "\"\<Tracer Residue\>\""}], 
       "}"}]}], ",", " ", 
     RowBox[{"AxesOrigin", "\[Rule]", 
      RowBox[{"{", 
       RowBox[{"0", ",", "0"}], "}"}]}], ",", " ", 
     RowBox[{"PlotStyle", "\[Rule]", 
      RowBox[{"{", 
       RowBox[{"Red", ",", " ", 
        RowBox[{"Thickness", "[", "0.01", "]"}]}], "}"}]}], ",", " ", 
     RowBox[{"PlotRange", "\[Rule]", 
      RowBox[{"{", 
       RowBox[{
        RowBox[{"{", 
         RowBox[{"0", ",", "2"}], "}"}], ",", 
        RowBox[{"{", 
         RowBox[{"0", ",", "1.0"}], "}"}]}], "}"}]}]}], "]"}], ",", " ", 
   RowBox[{"{", 
    RowBox[{"PS", ",", " ", "0.0", ",", " ", "1"}], "}"}], ",", " ", 
   RowBox[{"{", 
    RowBox[{"F", ",", " ", "0.3", ",", " ", "2"}], "}"}]}], "]"}]], "Input",
 CellChangeTimes->{{3.4802660784788113`*^9, 3.4802662202349195`*^9}, {
   3.4802662649964795`*^9, 3.4802663272040377`*^9}, {3.480266821719322*^9, 
   3.4802669242391863`*^9}, {3.4802669643604813`*^9, 
   3.4802669777302456`*^9}, {3.4802670312293053`*^9, 
   3.4802670466311865`*^9}, {3.4802671004942675`*^9, 
   3.4802671025583854`*^9}, {3.4802671343972063`*^9, 3.480267150156108*^9}, 
   3.4802672168269215`*^9, {3.480267258509305*^9, 3.4802672712590346`*^9}, {
   3.4802675074655447`*^9, 3.4802675115037756`*^9}, 3.4802684763929644`*^9, {
   3.480268683159791*^9, 3.4802687238451176`*^9}, 3.4802687928330636`*^9, {
   3.480268892042738*^9, 3.4802688951969185`*^9}, {3.4802694482435513`*^9, 
   3.4802694785762863`*^9}, {3.48026999720595*^9, 3.4802700098916755`*^9}, {
   3.4802701583771687`*^9, 3.4802701751631284`*^9}, {3.480270771781253*^9, 
   3.4802708645995617`*^9}, {3.480270969396556*^9, 3.4802710260107937`*^9}, {
   3.4802711089605384`*^9, 3.48027115811335*^9}, 3.4802716039378495`*^9, {
   3.4803303860385113`*^9, 3.480330400827337*^9}, {3.480424081337795*^9, 
   3.480424083269905*^9}, {3.48042423247744*^9, 3.4804242338085155`*^9}, {
   3.4807914577224536`*^9, 3.480791474258483*^9}, {3.480791517299958*^9, 
   3.4807915313711834`*^9}}],

Cell[BoxData[
 TagBox[
  StyleBox[
   DynamicModuleBox[{$CellContext`F$$ = 1.082, $CellContext`PS$$ = 
    0.34400000000000003`, Typeset`show$$ = True, Typeset`bookmarkList$$ = {}, 
    Typeset`bookmarkMode$$ = "Menu", Typeset`animator$$, Typeset`animvar$$ = 
    1, Typeset`name$$ = "\"untitled\"", Typeset`specs$$ = {{
      Hold[$CellContext`PS$$], 0., 1}, {
      Hold[$CellContext`F$$], 0.3, 2}}, Typeset`size$$ = {360., {100., 103.}},
     Typeset`update$$ = 0, Typeset`initDone$$, Typeset`skipInitDone$$ = 
    True, $CellContext`PS$826$$ = 0, $CellContext`F$827$$ = 0}, 
    DynamicBox[Manipulate`ManipulateBoxes[
     1, StandardForm, 
      "Variables" :> {$CellContext`F$$ = 0.3, $CellContext`PS$$ = 0.}, 
      "ControllerVariables" :> {
        Hold[$CellContext`PS$$, $CellContext`PS$826$$, 0], 
        Hold[$CellContext`F$$, $CellContext`F$827$$, 0]}, 
      "OtherVariables" :> {
       Typeset`show$$, Typeset`bookmarkList$$, Typeset`bookmarkMode$$, 
        Typeset`animator$$, Typeset`animvar$$, Typeset`name$$, 
        Typeset`specs$$, Typeset`size$$, Typeset`update$$, Typeset`initDone$$,
         Typeset`skipInitDone$$}, "Body" :> Plot[
        $CellContext`Bfunc[$CellContext`t, $CellContext`PS$$, \
$CellContext`F$$], {$CellContext`t, 0., 0.1, 2}, 
        AxesLabel -> {"Time [min]", "Tracer Residue"}, AxesOrigin -> {0, 0}, 
        PlotStyle -> {Red, 
          Thickness[0.01]}, PlotRange -> {{0, 2}, {0, 1.}}], 
      "Specifications" :> {{$CellContext`PS$$, 0., 1}, {$CellContext`F$$, 0.3,
          2}}, "Options" :> {}, "DefaultOptions" :> {}],
     ImageSizeCache->{409., {159., 164.}},
     SingleEvaluation->True],
    Deinitialization:>None,
    DynamicModuleValues:>{},
    SynchronousInitialization->True,
    UnsavedVariables:>{Typeset`initDone$$},
    UntrackedVariables:>{Typeset`size$$}], "Manipulate",
   Deployed->True,
   StripOnInput->False],
  Manipulate`InterpretManipulate[1]]], "Output",
 CellChangeTimes->{{3.4802710187823806`*^9, 3.4802710274368753`*^9}, {
   3.4802710977899*^9, 3.480271159792446*^9}, 3.4802716051769204`*^9, 
   3.4803301124212303`*^9, {3.4803303759452934`*^9, 3.480330402044139*^9}, 
   3.480353073859523*^9, 3.4803555329824038`*^9, 3.480423896784239*^9, {
   3.480423952769441*^9, 3.480423976839818*^9}, {3.480424062126696*^9, 
   3.480424084316965*^9}, 3.480424180966493*^9, {3.480424218913664*^9, 
   3.4804242346105614`*^9}, 3.480424418405074*^9, 3.4804323152667074`*^9, 
   3.4804324298741083`*^9, 3.4804331889690404`*^9, 3.4807898432462177`*^9, 
   3.4807900068905053`*^9, 3.4807900814518366`*^9, 3.480790267436363*^9, 
   3.4807905805641127`*^9, 3.4807906122633686`*^9, {3.4807910511077394`*^9, 
   3.480791074850981*^9}, 3.480791356618676*^9, {3.4807914769416876`*^9, 
   3.4807914897649097`*^9}, {3.480791521901966*^9, 3.480791531823584*^9}, 
   3.480791571010853*^9, 3.494095167862191*^9}]
}, Open  ]],

Cell[CellGroupData[{

Cell[BoxData[
 RowBox[{"Plot", "[", 
  RowBox[{
   RowBox[{
    RowBox[{
     RowBox[{"{", 
      RowBox[{
       RowBox[{
        RowBox[{"(", 
         RowBox[{
          RowBox[{"v1", " ", 
           RowBox[{"c1", "[", "t", "]"}]}], "+", " ", 
          RowBox[{"v2", " ", 
           RowBox[{"c2", "[", "t", "]"}]}]}], ")"}], "/", "AUC"}], ",", 
       RowBox[{"v2", " ", 
        RowBox[{
         RowBox[{"c2", "[", "t", "]"}], "/", "AUC"}]}], ",", " ", 
       RowBox[{"v1", " ", 
        RowBox[{
         RowBox[{"c1", "[", "t", "]"}], "/", "AUC"}]}]}], "}"}], " ", "/.", 
     "ImpulseResp"}], " ", "/.", " ", "parvals"}], ",", " ", 
   RowBox[{"{", " ", 
    RowBox[{"t", ",", " ", "0.0", ",", " ", "0.1", ",", " ", "2"}], "}"}], 
   ",", "  ", 
   RowBox[{"PlotStyle", "\[Rule]", 
    RowBox[{"{", 
     RowBox[{"{", 
      RowBox[{"Red", ",", " ", 
       RowBox[{"Thickness", "[", "0.005", "]"}], ",", " ", 
       RowBox[{"Dashing", "[", 
        RowBox[{"{", "Tiny", "}"}], "]"}]}], "}"}], "}"}]}], ",", " ", 
   RowBox[{"PlotRange", "\[Rule]", 
    RowBox[{"{", 
     RowBox[{
      RowBox[{"{", 
       RowBox[{"0", ",", "2"}], "}"}], ",", 
      RowBox[{"{", 
       RowBox[{"0", ",", "1.0"}], "}"}]}], "}"}]}], ",", " ", 
   RowBox[{"AxesLabel", "\[Rule]", 
    RowBox[{"{", 
     RowBox[{"\"\<Time [min]\>\"", ",", " ", "\"\<Impulse Response\>\""}], 
     "}"}]}]}], "]"}]], "Input",
 CellChangeTimes->{{3.480083626336017*^9, 3.480083649558346*^9}, {
   3.4800837040264606`*^9, 3.4800837445847807`*^9}, {3.4800837812618785`*^9, 
   3.4800838210261526`*^9}, 3.4800841328489885`*^9, {3.4800843027507057`*^9, 
   3.480084331559354*^9}, {3.480084377165962*^9, 3.4800844052915707`*^9}, {
   3.4800844517392273`*^9, 3.480084464409952*^9}, {3.480095090485729*^9, 
   3.480095101416354*^9}, {3.48009521988013*^9, 3.480095226255495*^9}, {
   3.4800952735962024`*^9, 3.480095279833559*^9}, {3.480095318683781*^9, 
   3.480095349707556*^9}, {3.4800987662979736`*^9, 3.480098790818376*^9}, {
   3.480098847485617*^9, 3.4800988489337*^9}, {3.480098992265898*^9, 
   3.4800989980492287`*^9}, {3.480099036063403*^9, 3.480099069774331*^9}, {
   3.4801004395186763`*^9, 3.4801004493162365`*^9}, {3.4801013835246706`*^9, 
   3.480101387611904*^9}, {3.480160272135512*^9, 3.480160280325526*^9}, {
   3.480179202179208*^9, 3.480179204690812*^9}, {3.480179252130896*^9, 
   3.4801793476030636`*^9}, {3.480179588810687*^9, 3.4801795984359045`*^9}, {
   3.4801796296827593`*^9, 3.480179632584364*^9}, {3.48017966439282*^9, 
   3.4801796646580205`*^9}, {3.480180424555955*^9, 3.4801804254607563`*^9}, {
   3.4801807128600616`*^9, 3.480180720644475*^9}, {3.4801809303712435`*^9, 
   3.480181001195368*^9}, {3.4801811939025064`*^9, 3.4801813248803363`*^9}, {
   3.48018135542519*^9, 3.4801813820544367`*^9}, {3.480181432941726*^9, 
   3.4801814333005266`*^9}, {3.480265944498148*^9, 3.4802659463962564`*^9}, {
   3.4802660053956313`*^9, 3.4802660281989355`*^9}, {3.4802718340660124`*^9, 
   3.4802718839508657`*^9}, {3.480271915187652*^9, 3.4802719922600603`*^9}, 
   3.4807912654053164`*^9, {3.4807937099162397`*^9, 3.4807937130574193`*^9}}],

Cell[BoxData[
 GraphicsBox[{{{}, {}, 
    {RGBColor[1, 0, 0], Thickness[0.005], Dashing[{Tiny}], 
     LineBox[CompressedData["
1:eJwBkQJu/SFib1JlAgAAACgAAAACAAAASmXo0cDpZT7UJtZn1qPoPwRDGnDf
GUQ/03sNVsN+6D8zn5icsxlUP2t+JvwEWug/S83Xsp0ZZD+STC8+gxHoP1dk
972SGXQ/8ZEGqVWE5z/dL4dDjRmEP6JVZ7moeOY/lJ8YwCVbhT/N5Ag3hVjm
P0oPqjy+nIY/tE07fao45j+27sw17x+JPyk1Z6XM+eU/jq0SKFEmjj8TNyeQ
XH/lP6AVT4aKGZQ/ruUAbxmX5D97zZfEVrqUPxaA3I0ze+Q/VoXgAiNblT8m
beY2jF/kPwz1cX+7nJY/4ToOzfYo5D941JR47B+ZP16oAuCgvuM/UZPaak4m
nj84mS/Zy/TiP4EIsyeJGaQ/G5uEINuI4T8qR5GIsnCkPyhMdEf3ceE/0oVv
6dvHpD/ScSGwSVvhPyQDLKsudqU/hjDyEY8u4T/G/aQu1NKmP34u5/aM1+A/
DPOWNR+MqT9RB0/W4DLgP7UxdZZI46k/W58c1CEf4D9ecFP3cTqqPwwejOGQ
C+A/r+0PucToqj9MWHiZ7snfP1LoiDxqRaw/dxKBJbEz3z+Y3XpDtf6uPynK
UWMUF94/QRxZpN5Vrz+DtQEY7fTdP+paNwUIra8/PYH/BxTT3T8e7HljrS2w
P2uBwm5JkN0/b2k2JQDcsD+iP2+dPA7dPxJkr6ilOLI/vQLZQp0X3D9YWaGv
8PG0PydcAYVwW9o/2hMmoIQEtT8z+TS/bVDaP13OqpAYF7U/axpjTHVF2j9i
Q7RxQDy1P0VhFTKjL9o/bC3HM5CGtT+MqmvueATaP4EB7bcvG7Y/yt4PcQKw
2T+qqTjAbkS3PwUqKFRCDtk/kDtL2M1vuT+iwvqnyPfXP4QoLtE=
      "]], LineBox[CompressedData["
1:eJwVknk41AkDx4mOTSyik0SDDtqUetlqvrRa3t5EbI6keq0cjy7V0kbkSK3j
N2bJKNuQWyZKJONmXGMwM4wjmkREJGIcOX5v7x/f5/Pv5/M8X02XKzYXlklJ
SV37vv8zdebj6QvVRSil/vXGid+BmhQj112cImwN/MOAbOmAjYKCm+JoETan
9za7lXbgYv9rzzcH2eBlEJ5J8R1IilLwvtzNhmaAoXK+dQdW9RUFxm0qQXbl
QZv1de3oCFd8PBhfhr2dTn9yuCK4SgaYjRVlOFddk/ClWITxc8VJz4fKEM3q
9Nv/TITV+91SbxmVw9JN5KcYLQL1XXG2Qmc5ThpWNS7YidD6cJ9zQkQFbkis
VvsNt+HgmNirmlsJi5wnXyI12rBHzajUrbcS2wMSShOV26BzjK6weroS2tSx
ldzlbVBM/+WFtWYVjoYN6LiOtmLQOXP6rW8V0p4dNctktyK6yTtollINu1c+
0XBqxQeWLEM/kIOGLMvTv2QL0fXGeYgfy4Gx7NpQcZIQzasKjW885SAgLKUn
PE6IIlfPHraIgwqNuavrgoUg1Jo1LfRqINbTZk45CmEUyWC5dNXgmaH8tqdr
hIjy2lnF2FeHF+LN36b9BaA0pnk0mNdBKf61PHlDAPZOzR/nneowF3pAW/mS
AB+H1585G1oHnbMRCw7OAph6LJ+miOpQpp+S7EYVQOLauyPPpx4DZ3UPXlom
gPPZODqvqAG2dw/8m6DzMVWqZLTU1ACX7PND3HA+wtWjxD/1NaC3md31Yygf
hT0hu2JWc+HdX+mZ58OHkpN3jaMTFwxPBQuHM3zU2B+fG1zggr7SWLB+Bx/6
J5f9V9qEByPOrwPDtBZc2zHa0X+KB4fPVNahkBa8lm4/UevFA9hsa6ZPC47k
ZR2KYPDQt68hM8q5BQ5rT25Q/cKDFIU+uEGvBcGixJbtzCZUOf9ArWlsRqfj
Yar1QjNWRT7dnKLSDFODkiirHj4Gi7PvNdby4MKYy5P/yMe5BTU37VIeghcP
dDZO8OFbbvrnvZc8VDW80LJYKcDl2dG535N4OOKSUWiyV4DMRPlY/1s8mMX8
/d7gvgD6/r16W/bwYC7x2K9iKMSjRslndlIjLItU33ZGtOL4Cr+Z8Fgu7vxR
wNeTb8dXX7twbms9oswpwkecThhKVMLWUOpQadnl22rZjfPVGfvOvKqBfSuL
9iv3LfSl1HmHvThwLcx440ntxaz184BQ9Wrs0fin/MGd97i5zk0iM1+JYaWb
2c1v+5ATEnc6uK0Ctma/81MNP0DjisrC9chyCKK9zc/fGEC9QCHf9WUpDnq4
12xvGfz+H/GtN4JiFDneedCuPIRbOqrMdXpsUNrvXKR7D8N6215Ny8DXMPk7
2n+44RPIVc5lSpJXuOpRLdaRG8U9aYdduQkFiGx4a+7t/hnGWmFrNA7lo8Rs
s8wT1hi8aKS16qqXeEy6z1wa+YLY2zvL+kZeoEDrxFxK8ji0k27cP8Z9jnTh
XKKM2QRsrzPD1R7mQt5iI3f46wRM5wPM38c+g6VzRTST+RUyyjmntNjZYJA3
pWqpk6DYLnc02PQU9u5pk9dHJ5HwgWKbdC0Tmmf6abHEFJoeu/8cSKajejyz
PkRfAhl92pJcVhp6jvWFznVJwLDK1Z/8TyqWDPQ/vb81jU2O6+NUN6WAIR4R
Wu+YgZpIyoTf9wQ/byhx3cubgVZ52GFlYRIKJtbG9HnNIrdIWWuIlYiM6Hdm
GzfOYTZZZ/dh1mMkl5QkVrHnkChH58uNJEAlRz7gq+c3JH7zFO7XeoRzGJwd
V51HntrAzS0B8XjpzFdzeTWPGanjTQoKDASY7uY4ui7AYUL9gT3jAWzyHqtw
VizicvltcxmrWJBVsdKLaYuI1NrPW7s1BloPSe8SmyUcvd3SbTdCh9WCX8TY
5BIyl3sMtvVEY5JycXtGMong6ZsaxjE0iJOYEWqpJMRROVfrCBrq1QRj9DQS
ZbKyLnbhNDBVDhT4Z5K4dDmf4hNEg4Ws1BGbHBIF4/m6pVdo+Kc/xmmxiETQ
mihFz+M0HE0uJmwFJHyVlgn+tYKGPVvGJuqFJFSCar91SdOw6dHWU9Q2En+V
vav0XyQwTr+7eUcHiVrl17qcKQKPgqwyl3pI+IljrU73Exg731+ZNUSidVvu
QkoFgc4eVW2NTyS2LF2YsCohUO1gcT92hIRLs2LwQiGBeOtnJwLHSJjf++Rj
n0vgiIlv929TJIzvWrBUmAT0SrKoXMl3H4pxQM1DAuuNep5ghoSGz+URnwcE
Rn8y9dj5jYRckxWjO5JAR/b1xsR5Ero6fBFxn0CVbvpu1UUSMt2Hc4+EEmCl
dNLDl773qodsmwkkwNCQk5AkCUet8L0sPwL/A+1bp04=
      "]], LineBox[CompressedData["
1:eJwBYQOe/CFib1JlAgAAADUAAAACAAAASmXo0cDpZT4yMsq0YheFPgRDGnDf
GUQ/F138fPg+Yz8zn5icsxlUP6r8LR8LJXM/S83Xsp0ZZD/ruAj07fGCP1dk
972SGXQ/Z97fDsSNkj/dL4dDjRmEPxUuh1UCzaE/lJ8YwCVbhT9MaWXB8tCi
P0oPqjy+nIY/g26LuCDSoz+27sw17x+JP7zxK2BQzKU/jq0SKFEmjj8tBUCj
uKCpP6AVT4aKGZQ/ck9GoKRnsD97zZfEVrqUP4BRlvsO1bA/VoXgAiNblT+i
tXm2SkGxPwz1cX+7nJY/AUWD6kEWsj941JR47B+ZP/xafh5/srM/UZPaak4m
nj/M7ejpnLa2PyxLI6kax54/CENDtWsStz8IA2zn5mefP9SdVEs3bbc/X7n+
sb9UoD/LHrzQzh+4PxUpkC5YlqE/PgN4vkN5uT+BCLMniRmkP4HZG95V/7s/
KkeRiLJwpD+CRQ5helK8P9KFb+nbx6Q/+HdpPZqkvD8kAyyrLnalP8m3o+XW
Rb0/xv2kLtTSpj8L42ybjny+PwzzljUfjKk/joNqFptewD+1MXWWSOOpP0qO
Qj+kgMA/XnBT93E6qj+EzDZNP6LAP6/tD7nE6Ko/9gvftC/kwD9S6Ig8akWs
PxaUx1AZY8E/mN16Q7X+rj9WIiMOA07CP0EcWaTeVa8/KrgDwq5pwj/qWjcF
CK2vP7G+V3v9hMI/Hux5Y60tsD8puB/mh7rCP29pNiUA3LA/EM8gY2shwz8S
ZK+opTiyP4lOVhA738M/ZoMeWTpksj9i7CcYh/XDP7uijQnPj7I/fLG4poQL
xD9k4Wtq+OayP9y20aaXNsQ/tV4oLEuVsz+wk23gM4nEP1hZoa/w8bQ/03Cy
wfMgxT/aEyaghAS1Pzns9leOKMU/Xc6qkBgXtT8aTTjUHDDFP2JDtHFAPLU/
5KvSthU/xT9sLcczkIa1PwZD1ql4XMU/gQHtty8btj+g/2o/D5XFP6qpOMBu
RLc/ENRPztv9xT8sZL2wAle3P7f5hDENBMY/rx5CoZZptz+AccMeNArGP7ST
S4K+jrc/4igSyGIWxj++fV5EDtm3Pykv7qdELsY/01GEyK1tuD/kGOv/JFzG
P5A7S9jNb7k/bmWVihGmxj/iapO0
      "]], LineBox[CompressedData["
1:eJwVlnk4ltkbxyM1UUmLRKZSr2SLVFLiKxT5KWKMJDL12lKKapK9MHltESVL
yFYm1JD9Fd7teay9URJlipItKRTC83vmj3Od63Pd19m+3/s+5yicPGflLDpv
3rxCuv3XZ//4dMyZWwFx/cW4yhaAn6XDVOVV4N7fNyJLaLaSlHSRGq7AlseK
WcqEAGd6y907dSuRJJOil9glQEa0pJdnVyX6/WP14kUJqE/2elvPrwI37mbB
6GIClScrLuqoVuGbaHenkjSBF7uYPqJ+VfjVyPQzQ4nAop6KoNtybPTvvqPP
PEjglvmNq36GbGy7GD+cdITAxjJmiNNpNgzCIw3y7QjsjVp2XaWSDa290Hdz
J3Be2znmqV01LtuclTe5TuBVhNTdvjtP8SjTQmaQTYA58TGtsfYpDnD+UFzB
JTB6oirjcf9TDPqPSsjXE5DY6ZLtq1ODlx2iMe0vCOj/W/VQsqMGX7+q5Y4M
Emg8GFcwRtXg2fyQ++qjBNSOFdsOr6yF5fc2oeUEgQpeuN1z3VrYV18uNaYI
tCVtd0iJrAUzZcB5cDkJOYt13dHptbg0uMDYajUJJzHxE8HFtbAZlj2XIUfi
s2e3k3NXLeR3ni8a3UjiF2MWU0O1DoJOtR+uWiQOT134qIA6bD4pNBPXJpFQ
6OiyyroOOlrS/Td3k1CQ3eE25VsHua7QbycMSOiOdHtwG+oQumyy8ZM5CU15
nWqXd3WYvfN0m5Qlic1mcZIS3+tQuazy3TprElK5Rv9YKnCwRGC2e/QoiYUv
UkXHtTlgm4WdL7Yn8VPku3WiOQeeDKMljo4k+hwefH97mQNIp4eePkWiK1LE
9Go0B46/bhpociYhrDiWxMjiYMOK6ToZNxJV0kv3erRw0BnY0OF6hsRjI5do
yQ8ctH1RTDrrSSLXq6b7nykOWlpSWo+fJxHb7HV1ksGFmp9J4eQFEmE/G1pT
9nAxaZDQnHOJhK8ygwFLOi5Uc9K7TOK8bcClHmcutMdEs2p8SDiHtQvC/Lg4
mujaquZL4lixxhrlOC78vZeohPmRsHwf7t6Uy0V59oKPpD+JPXq6S1a2ctFu
ruu5MoiEhkeCQ+knOn49+ZFcMAlG0udCu1kudtTf3iN5lfaTODBvdgUPlZtN
TUZoXjaRfiRjCw/VsVpLq66RENs0lWmkz8N6WxPuxRAS05ZW433WPNTm9aWv
DSXxJfDh/gh3HlZIv+94RPOHfLFE9SB6/LRP1rYwEq87HfqFCTyELGTuuEdz
y6Ky3Rf/5kE7valmjmaetlSkTC0PM9bWV8z+IlHBdH9T+ZKH+v1SCaE0F97k
qDsO8aAenWBYQHN27dogERE+LqYOlfJoThq5KMxezYdKWurGRppj5FsUTNX4
EBM+LK2lOcRM6cLQPj6MOlOycmj28QnmxdjyEbbpnKwvzZ65r6W1zvKhrpBn
ok/zqRdari+v8WGVbeHwjd7fUdGocp87fOhtGg6/TfNhzY/i8oV8JFJRkyo0
Gznq29dw+dCsF7z+7/w6UYn5J1/zERNQYqdIs3rl6OyCL3zI8mazI2n9NvYf
tMgTE0BZqeVTD63vmtVZGeZyApAH3x1SpXmp8czXLxoC2Mj5ijrTfoh62xjF
7xdgVuScZizt32R6YYK2vQCM5QqiBbS/PT+ddgX8Rc+3QVqHHUCiQ7kyfEOq
AAcGRkYK6Xxotl3Zyf1HgI+Pykbi6XwpL+b7S7wVIKzkrvvOKySiPVQ4idsJ
bP/gkNRJ5yejMcet3oSAkX2teYA3iUoVhWU/7Qm49FrISXuR+DQgc9wxlIB3
u5o/g873fW4LvjNeEljprZ3Ad6XXJ4JTfx8gkLb97G+rXGh9lWYMw2cJsGvb
ZOyYJFL6vt0YUiRh4O0uw3ciMcF8p1z0J12HktYTynYkonj2wt4IEsEmsU2q
trRejFd/SqeTSEyJC2TYkLDobeb6ECSyCgSvp+n6z/ujygFr6jE84aGhb0rC
wfF2XFNFPTQOlN/bsZPEePVynbnmemydlnvyiL5/In6N7tboqUevjKbCJk0S
ZW9CVOMlGpAiFXRqTIXEcnsvvp19A8xfbf2ou4EE39Z8qm+mAb8lSq0KEqf9
PCL6h4hBExa0KubbvKJ1UB5+1WvTBPsYv6CqNgLlIu2HBR40G3gorhUSMCzK
2xuZ2ITU4Ik9JEng6Moja6S/NOFYS3V1VwWBay/Tn21Ja0ZG4NqZyWQCHXZ6
+pYzLbDWY4yH0+/Dvm3saIs3QuTL9lyybhTgUIX0247INjhZGtfNJfMRfKlE
qLa0HSUxOwZ2XeIh2oTRmszrQG+QQuF1+p6pO/T6ctuhLiw0ajxNrePAti3/
xoGGt1CZnv88QLoOzLL7ne7679Di3RYTIVYLzfWpNbeC30PzVxmXc1ueYmC5
z8OWtz2IWahKLtRnw9r4lDB7xwds3q+/xMS3Es9jvUycLn6Ef9PZg0oj5dB1
c+VvedYHy5T7v185VoYKu+Bb7Sv6EXUkf23BZAkY7cFn4rwG8GTHuayu2Ccw
uBnrP1A/CE1N19If+4tx3o3bvXnxMJ7ddlZczChCVP1bEy/Xz9itMKA3OPMY
bOO18+/lj8DHo9Tr3vgj3KVcf5wd+gJWgO7hCzKFKNl4eCorcxTBOy4Nbd+W
j9zWqfT5xl+hpBMZrnz9byw1lW0Y+PYVTaLP33FfPsAhh9rYtLRvWGRwS1PL
5D5d1z7zBPpjCBbixdxADmxdc8YuDI+BtSwykflXNhSO995IiBlH6c/k/wkP
Z4E7+oAMUZ+AkW1uk4VGJt6Y9YROvZ6AoP199R6Je5jbpj743vc7unqmZb3E
M5DYPdRqqfwDmmlbA3QXpWHPGjZTq+kHosWUVA/op6Lk68r4Ho9JKFSUrqpP
TMb92H+NZWWnQBVvanMauINMNjudUzkF76WhQsPziVhVuDTwm/s0/LwlFCpH
b+EE+iZHpX8ip8SFLRGbgGIHofzJ0p/YlWHVLG4fj8B9W3l2zBnwnwjzvDfc
hFXR3VW8hbNw806WaF4SB4qTIDKbMwuyOlDximQsNiZRXmyrOZgWfjwYtToG
FjN+kSNjc0iJMwqwtYzCGOPMlvuZFMJeHlyx+1oEujPSIuWzKWxJqP4SEBgB
Uv75SFwOhfZn6dZc3wikrdIu8X9AQW0Fs9DiQgRMxeYZWhVS9P+ms8CTGYHU
3nj72QoKLXkUl38gAvszq2Ksn1MwFC+qf7U4AprrRr6SrRRS1gVbqi+KgFzy
Bhv9FxTmHWfah4hFYDQubK3yKwpJ44xZzVkWkq9aPJh7Q2FJeaDnzREWRpx6
6/L6KbwZcZg8+5yFjjfSiusHKTy1e1vW2MwC96hpeMIQhfNFZtPKDSzcsSw4
HDRCofRKzi/9HBYMDS53/TZOoXDRUcPTT1hQY+fpN0xQiPYxkml6zIKMzpt7
+EHhVhHLc2sBC8Ma+9xUpimEM95mjeew8Orhhcb0nxTiivhXj2aywFHK3So9
S0G0rOY9O42F/KyOuIg5Cu695VyFFBYS1y+eoChaj6E0peuJLPwfdet7rA==

      "]], LineBox[CompressedData["
1:eJwBkQJu/SFib1JlAgAAACgAAAACAAAASmXo0cDpZT4BnHgT1qPoPwRDGnDf
GUQ/dn+QXYRr6D8zn5icsxlUP3Ii6OW6M+g/S83Xsp0ZZD+uKV+Gu8XnP1dk
972SGXQ//5KPiOfv5j/dL4dDjRmEP8LiDpTYW+U/lJ8YwCVbhT84jvIKdivl
P0oPqjy+nIY/zJaycYj75D+27sw17x+JPwx2ZJ8HneQ/jq0SKFEmjj/BNvMF
UeXjP6AVT4aKGZQ/wBv42iSK4j97zZfEVrqUP+a1aa6RYOI/VoXgAiNblT9y
NhfgYjfiPwz1cX+7nJY/QtK9jy7m4T941JR47B+ZP//cMvxQSOE/UZPaak4m
nj9+e/I7+B3gP4EIsyeJGaQ/1z+CyeAR3D8qR5GIsnCkP+8GpfZPz9s/0oVv
6dvHpD+mhejQbI3bPyQDLKsudqU/GnN7aqgL2z/G/aQu1NKmPzok80b2D9o/
DPOWNR+MqT/czGghdDbYP7UxdZZI46k/kfeXiPH91z9ecFP3cTqqP9jVfBwC
xtc/r+0PucToqj9R0gi/1lfXP1LoiDxqRaw/a0gdfSSC1j+Y3XpDtf6uP/44
QNwS8NQ/QRxZpN5Vrz9u2f+2FcDUP+paNwUIra8/5aFTSpWQ1D8e7HljrS2w
P1ilsnsFM9Q/b2k2JQDcsD8a2N7rhn3TPxJkr6ilOLI/eNutuv8n0j9YWaGv
8PG0P31HUEjtlc8/2hMmoIQEtT8sBnMmTXjPP13OqpAYF7U/veeNxM1azz9i
Q7RxQDy1P6cWWK0wIM8/bC3HM5CGtT8SEgEzeazOP4EB7bcvG7Y/9b20ovXK
zT+qqTjAbkS3P/t/ANqoHsw/kDtL2M1vuT/XH2DFf0nJP85+P7A=
      "]], LineBox[CompressedData["
1:eJwVz3c81I8Dx3HSpCsqpVIkKTMtaXlHvlFfM0nlq+JOURpS0vimQdmRcfa6
nC1nJJx5jrPHiTOj06GEEpL4/L6/P16P59+vLTY3T9kuEBISyvqv//tmevC8
LSsft7HEWWOAAzZNk6JckY9YM8t2fT4Hp1asuCw+kg/xyIjftGwOHPjv7TsP
FUBI81lwsjkHsb4rHG90FcDSlSdoja7C0k/5riEbmLhx4qNtjW4lgg1ePX2o
w8QxpbnFhhsrIZdHeX7pKhMmUS4/1X+wcdhn5UulAiYyN0iS1sexcUvD1q/4
XBGmVzhvNBVho91LPEoQWowckl1XNI8FyuTn6NrSYtyvUFxVn8PC+MXC2Myh
Ymh0l44YBbAguu/ymweaJaicSLQ/+TcLWh8LU1fwSsBwtvguyioHN2yPVYR3
KV4av8sQKyvDodHea6yaMqwLD1GgDJRAXVqz6HJfGZIqx19fSCmBwsmAFaJT
ZZDt0L3w5VYJxOnHGCZbyjHnI6SYSRRDYJU01XOvHGt8eEvqthbDv97x6S95
FoT4f39e7s6E+2xNS8RBFlSc9fOdzJh4oCgvDxMWKqLPTJrLMWHr3lbp/pCF
+x2m8S/LCnHwyKHlq1tY0LFuvvHvokIMpC2kqrpWIJmhK5cSn4+OTquhpqAK
9Iu4Je53yUfD0rwDd1Iq4NX184eqUT7yKfbdBR8qcHuCFWEy+x5+0g1b9FXY
uL36iJjp+ffQ9KGm2XSwEdpezbNSyoPvNaVy6p4qWGZl5yosz4V8bYJdtV4V
SpKto4THclCgtGXlrGUVJA0PXtrckoPB4XX/XHCrQlYtd2ZDWA607RZNyX+o
QnuLjM1KpRxMUvoUs5w5qLGaFra2yIZPhWUT34uDMS2FCQmtbMjJtztLxnDg
PKx6e1Y+G8b8epZLFQdR7sNTdyeykGxdaAWpagweC7j5+3UWrC6EBNTlV2PU
w76/sYuBn0USmvP11VDONzhQx2bAa5Nv785P1WCKecvPvGUgr/u5cqBoDfwd
lvV9cmNAwtKRfc6yBpXTXebD6gywLQxmBH9qED5WLm0dkAlV0wXWwkfrUM95
PmDyKQO3FUfa+eZ1mHxIyl5YnIH3wm1Gldfq4Dt4JH15eAZ0spIPe1PrsLHe
KE/SLANnV5tKSY7VIeSMIe0nJx3PPsQ07oiux8tHeUt2sdLASfc8LpZTj8c2
gYZsWhpIL5yKvlXX4zRjfGGcWxpCNfRSsybrcUH9eL+yXhrSqaMvDhs2oFqB
dvVhYyp4545omfxpQNvB9dF2IynYtHt77u5VjbiVq82WbU6BjaiEiuSORqgv
yAuRfJeCbwUD6zvNGrF020VW1pMULJD2mSSnNuKUWKt9ilQK1t683nZItQnu
O9QOkcySob2L6Wvc3QSBh4Je37dE2FBnskiDTShTzt70oCMRz+Y0eLXfm6AY
cmanFjsR5dUMOf0lzajNTjt7LCoROjaJeUd3N8PRxMhUwzgRuoGv+3d5NCOe
1M24XEAHZaZx8fjrZhT3GZnfSaLD7SJJJSOqGUccJuYTQuhgK3s4K2U3I9mv
Z8bJiY7jFf+Kbe1tRkpUfGumGh16k3b71uxtgUyzyX5yagLsLOnnW7RawP2i
5usRkQCPMr6r/4kW6LD1aXXeCeD4XqhZfrEFJ5rqut46JEBf4fTFRV4tGFCr
Oti5MwEnLeA59bEFybJqy10L38AwX7KH583F2/ZOnrqABi3NAZXeYC5KXH9H
/9tJg1pe1iN+DBdSjl0TPQ00iOcaS49mc6GTPhLEy6OhNdPTUqSbC2Efy45M
LxrOJ811qKq0gpJ/9VvVHhouUz+3PatrxeYSbYbL63hYrM1R8GhrhdVZ+t5B
j3joBz9z9u1rhfWXg1YU13goBsqsDf3ZCrf4M1JeDvEY8Ttnni79AdRMn1hX
vXg4vajntjt8QF6wxYlpIg5P7uY2qZDaMP7mpdvJB3HgqBd6iEq1YXIjfYzu
GAfxkdKjQ3Jt+L4kwUDcPg5xNnWZNM02kGyDLyw7G4dyY77/BkoblIWPuwVo
xEFEScJ0aWEbeqyfDX+cjMWLXodmvl07MhvKO3IexaIh7LZnmVM7eI8faLvc
jcVacxftmMftWKe07dBfN2KRWPuccT6oHUyZEs/Zi7HgvA8PaC5phym3XKH9
WCxEAzmmJWt5KI1Mf7ufFAtfPfmW8Aoe3FMiShQMYkDfWJhT0sDDGT89ZtDR
GBSPmVIHeDz0ezorr9wXg3Gq6z9q33hg0wVTOzbH4PRQp6BMsgNR5vWXv41H
Y4NnwOzQ5Q74z+tH0kKjkVgzL79/WSeG+tS+yI5Hocyw4x7XsAutCwaOCwoi
wYvQ1GVbdOHSgiincUYkRoep4nnWXZjY/qFcODkSG16cSQ6/24U/d+YCDlAj
caeY22kd1YVHLhUP/jhFQmFnw5HxkS4UOftLVahFwkecJULy6Ub2zBh1UXIE
LLhpr47X9GCrOodHpIeDkpfYaa/VB/3vgseNVaFQl4ksCX7Sjzmt1lU2GlQM
S7ikNvR8wi6RpTnTqcEw0yU3vdk7gP7EsyXZ+kFo9nfUu3TnM9Ql3VIm1wTi
kN0V9o5GAV6QevzdegKQf+5JcNuqIRSZ0ZbR6/0h3/bEIcBxGN131o16O73C
0df+j4arv+BRZQaaXHxxy47VqyA2glrzwJ2yRd7wqe7Rc7zyDb+XDN2hz3iC
qbtRJC5tFPfr5crkb3ggirgyff3rGJ5O2b7XF36JXDmjGVr8OLbtbAp283UH
vWUmRkT3O9JHDJbW6bmBpL++ZvjHd3D788Lv/nkGQ6tS/+joHxjVIweV1j4F
lXARqtSagJ/o2tU1pU9gcSVhwmlkAqFJDd091q7Y8g//VZDfT7wXt3W+5/4v
WONJnOeqk1iWcfxVf/1DdJ/85DbTMQmfymuPWaQHmN+l+qX/wRQmGPy+re4u
oPZ+bTFRnMZmdQOxoElnHJRiUnbXTWNQEIb71LvI/b468NO1X9BccGvfo9N3
kOj/UXf9+hn0FYo5OIo5IZ7JjCkvmEHWrz1C8l8dsSaD9PiH/W/4yD5mj7Jv
4SIEv8YlZ3Fdc4Ifdesmsq2apG3ezWLB4lpie+h1PNZWqzhH+YOQAfvz2/Ou
4VRW1JqKxXNQtNswyJC4CqI8SHguYQ7SCtn7PvjYQS6McGSemsfiXZ/fuQtd
gfGfh96jE/NoEuzSOpFgiwl5hx2J8QTGnzP3CulS0Bsb7S39hkCngCWioE0B
R7p5NCCBAI3rf8BAi4LoNRq5j5IILHbU7gjTpEB/oZDOqQwC6zTtBw+oUhDJ
D7ScyyfA8dq323ctBX/FF/qZNRNolj266ckwGeqbR79zWgjwPdcnZwnI2BAu
a67VSmCL17ewz3wyxgPcNyq2E8hxMUgx6CUj/Klx0nw3gYqws24yXDJGL/HL
kocIdHF1JXhMMnjdkttkvhBwC5ATiBeQwTqr7xH0lUD1TSmZk3lkhJqkG7mO
EjipsaaoiEGGztF7Xad/ElD9UZaYTCdDhZmsVTNJQCajLeIzjfzfR3ccpgko
rQic2BJHxshObTul3wRI8TX1ERFktKc61cbMErjYoGjSEUpG+Xa6muQcgUX+
v/atCyEjjcYL8JoncHhoh6t5IBlUGbFJgiCg1pmmHORPxv8AwfWwIA==
      "]]}, {}}, {{}, {}, {}}},
  AspectRatio->NCache[GoldenRatio^(-1), 0.6180339887498948],
  Axes->True,
  AxesLabel->{
    FormBox["\"Time [min]\"", TraditionalForm], 
    FormBox["\"Impulse Response\"", TraditionalForm]},
  AxesOrigin->{0, 0},
  PlotRange->{{0, 2}, {0, 1.}},
  PlotRangeClipping->True,
  PlotRangePadding->{Automatic, Automatic}]], "Output",
 CellChangeTimes->{
  3.4800987940495605`*^9, 3.480098850449787*^9, 3.4800989998963346`*^9, 
   3.4800990401176353`*^9, 3.4800990713474216`*^9, 3.4800993939268723`*^9, {
   3.4801004418138075`*^9, 3.4801004508713255`*^9}, 3.4801013904790683`*^9, 
   3.4801014351516232`*^9, 3.48015712807059*^9, 3.480159626548978*^9, 
   3.4801598184917154`*^9, 3.480159987106411*^9, 3.4801603392468295`*^9, 
   3.4801792077016177`*^9, {3.4801792444708824`*^9, 3.4801793015517826`*^9}, {
   3.480179332127836*^9, 3.4801793490850663`*^9}, {3.4801795923206935`*^9, 
   3.480179598919505*^9}, 3.480179638777575*^9, 3.4801797079012966`*^9, 
   3.4801804306087656`*^9, 3.480180724669282*^9, {3.4801809932081537`*^9, 
   3.4801810028333707`*^9}, 3.4801810371846313`*^9, 3.480181152328433*^9, {
   3.480181227255365*^9, 3.4801813065503044`*^9}, {3.4801813668756104`*^9, 
   3.4801813839576397`*^9}, {3.4801814348917294`*^9, 3.4801814617705765`*^9}, 
   3.4802431830234547`*^9, 3.480256454717252*^9, 3.4802565430293026`*^9, 
   3.4802566320333934`*^9, 3.480256706364645*^9, 3.480256803437197*^9, 
   3.480256844333536*^9, 3.4802570073578606`*^9, 3.4802571113178067`*^9, 
   3.480265775100459*^9, 3.480265947640328*^9, {3.480266013969122*^9, 
   3.4802660292559958`*^9}, 3.4802698887927485`*^9, 3.480269963560025*^9, {
   3.48027183893229*^9, 3.480271853748138*^9}, {3.48027188525994*^9, 
   3.480271993202114*^9}, 3.4803301129672318`*^9, 3.4803530744211235`*^9, 
   3.480355533504433*^9, 3.480423898113315*^9, 3.4804244189941072`*^9, 
   3.4804323158751087`*^9, 3.480432430700909*^9, 3.4804331895618415`*^9, 
   3.4807898440574193`*^9, 3.480790007498906*^9, 3.4807900820758376`*^9, 
   3.4807902680603647`*^9, {3.480790598675745*^9, 3.48079061279377*^9}, 
   3.4807910516069403`*^9, 3.480791268260121*^9, 3.480793716509617*^9, 
   3.4940951685272293`*^9}]
}, Open  ]],

Cell["", "Text"],

Cell[TextData[StyleBox["Note how the amplitude of the impulse response equals \
the value for F, the flow.",
 FontFamily->"Arial",
 FontSize->14]], "Text",
 CellChangeTimes->{{3.4801805891830444`*^9, 3.4801806107266817`*^9}},
 Background->RGBColor[0.87, 0.94, 1]],

Cell[CellGroupData[{

Cell[BoxData[
 RowBox[{"Flow", "=", 
  RowBox[{
   RowBox[{"(", 
    RowBox[{
     RowBox[{
      RowBox[{
       RowBox[{"(", 
        RowBox[{
         RowBox[{"v1", " ", 
          RowBox[{"c1", "[", "t", "]"}]}], "+", " ", 
         RowBox[{"v2", " ", 
          RowBox[{"c2", "[", "t", "]"}]}]}], ")"}], "/", "AUC"}], "/.", 
      "ImpulseResp"}], " ", "/.", " ", "parvals"}], ")"}], "/.", 
   RowBox[{"{", 
    RowBox[{"t", "\[Rule]", "0"}], "}"}]}]}]], "Input",
 CellChangeTimes->{{3.4800987507190824`*^9, 3.480098750731083*^9}, {
  3.4801014613671227`*^9, 3.4801015016334257`*^9}, {3.480101631223838*^9, 
  3.4801016329769382`*^9}, {3.4801016821257496`*^9, 3.480101776301136*^9}, {
  3.480160284272333*^9, 3.480160286690337*^9}, {3.4802705563079286`*^9, 
  3.480270558885076*^9}, {3.4807921567138815`*^9, 3.4807922601576633`*^9}}],

Cell[BoxData[
 RowBox[{"{", 
  RowBox[{"{", "0.7699999999998741`", "}"}], "}"}]], "Output",
 CellChangeTimes->{{3.4801014750859075`*^9, 3.4801015020834513`*^9}, 
   3.480101586950306*^9, 3.4801016346370335`*^9, {3.480101691089262*^9, 
   3.4801017099123387`*^9}, {3.4801017406800985`*^9, 3.480101777163185*^9}, 
   3.4801596265801783`*^9, 3.4801598184917154`*^9, 3.480159987122011*^9, 
   3.4801603392624297`*^9, 3.480179290756564*^9, 3.4801810372158313`*^9, 
   3.4801811523596334`*^9, 3.4802431830514565`*^9, 3.4802564547302523`*^9, 
   3.480256543044304*^9, 3.4802566320723953`*^9, 3.4802567063806458`*^9, 
   3.4802568034591985`*^9, 3.4802568443485374`*^9, 3.4802570073718615`*^9, 
   3.480257111335808*^9, 3.4802657751204605`*^9, 3.4802698888447523`*^9, 
   3.4802699637300353`*^9, 3.4802705596981225`*^9, 3.4803301130140314`*^9, 
   3.480353074452324*^9, 3.480355533533435*^9, 3.4804244190181093`*^9, 
   3.480432315906309*^9, 3.4804324307477093`*^9, 3.4804331895930414`*^9, 
   3.4807898441042194`*^9, 3.4807900075301065`*^9, 3.4807900821226377`*^9, 
   3.4807902681383643`*^9, {3.4807905988629456`*^9, 3.4807906128405695`*^9}, 
   3.4807910516381407`*^9, {3.480792174544713*^9, 3.4807922608440647`*^9}, 
   3.49409516853823*^9}]
}, Open  ]],

Cell[BoxData[""], "Input",
 CellChangeTimes->{{3.4807921918451433`*^9, 3.480792195308349*^9}}],

Cell[TextData[StyleBox["As an aside: the solution of this constant \
coefficient system can also be obtained using the matrix exponential, and it \
yields the same results as above, as is readily verified.",
 FontFamily->"Arial",
 FontSize->14]], "Text",
 CellChangeTimes->{{3.480160596662882*^9, 3.4801606187525206`*^9}},
 Background->RGBColor[0.87, 0.94, 1]],

Cell[CellGroupData[{

Cell[BoxData[
 RowBox[{"solMat", " ", "=", 
  RowBox[{
   RowBox[{
    RowBox[{"MatrixExp", "[", 
     RowBox[{
      RowBox[{"{", 
       RowBox[{
        RowBox[{"{", 
         RowBox[{
          RowBox[{
           RowBox[{"-", 
            RowBox[{"(", 
             RowBox[{"F", "+", "PS"}], ")"}]}], "/", "v1"}], ",", 
          RowBox[{"PS", "/", "v1"}]}], "}"}], ",", 
        RowBox[{"{", 
         RowBox[{
          RowBox[{"PS", "/", "v2"}], ",", 
          RowBox[{
           RowBox[{"-", "PS"}], "/", "v2"}]}], "}"}]}], "}"}], " ", "t"}], 
     "]"}], ".", 
    RowBox[{"{", 
     RowBox[{"1", ",", "0"}], "}"}]}], "//", "Simplify"}]}]], "Input",
 CellChangeTimes->{{3.4800956327047424`*^9, 3.48009567934241*^9}, {
   3.4800957279401894`*^9, 3.4800957337735233`*^9}, {3.480095933147927*^9, 
   3.480095936578123*^9}, 3.480095968370941*^9, {3.4800991094276*^9, 
   3.480099113332823*^9}}],

Cell[BoxData[
 RowBox[{"{", 
  RowBox[{
   RowBox[{
    RowBox[{"(", 
     RowBox[{
      RowBox[{
       SuperscriptBox["\[ExponentialE]", 
        RowBox[{"-", 
         FractionBox[
          RowBox[{"t", " ", 
           RowBox[{"(", 
            RowBox[{
             RowBox[{"PS", " ", "v1"}], "+", 
             RowBox[{"F", " ", "v2"}], "+", 
             RowBox[{"PS", " ", "v2"}], "-", 
             SqrtBox[
              RowBox[{
               RowBox[{
                RowBox[{"-", "4"}], " ", "F", " ", "PS", " ", "v1", " ", 
                "v2"}], "+", 
               SuperscriptBox[
                RowBox[{"(", 
                 RowBox[{
                  RowBox[{"F", " ", "v2"}], "+", 
                  RowBox[{"PS", " ", 
                   RowBox[{"(", 
                    RowBox[{"v1", "+", "v2"}], ")"}]}]}], ")"}], "2"]}]]}], 
            ")"}]}], 
          RowBox[{"2", " ", "v1", " ", "v2"}]]}]], " ", 
       RowBox[{"(", 
        RowBox[{
         RowBox[{"PS", " ", "v1"}], "-", 
         RowBox[{"F", " ", "v2"}], "-", 
         RowBox[{"PS", " ", "v2"}], "+", 
         SqrtBox[
          RowBox[{
           RowBox[{
            RowBox[{"-", "4"}], " ", "F", " ", "PS", " ", "v1", " ", "v2"}], 
           "+", 
           SuperscriptBox[
            RowBox[{"(", 
             RowBox[{
              RowBox[{"F", " ", "v2"}], "+", 
              RowBox[{"PS", " ", 
               RowBox[{"(", 
                RowBox[{"v1", "+", "v2"}], ")"}]}]}], ")"}], "2"]}]]}], 
        ")"}]}], "+", 
      RowBox[{
       SuperscriptBox["\[ExponentialE]", 
        RowBox[{"-", 
         FractionBox[
          RowBox[{"t", " ", 
           RowBox[{"(", 
            RowBox[{
             RowBox[{"PS", " ", "v1"}], "+", 
             RowBox[{"F", " ", "v2"}], "+", 
             RowBox[{"PS", " ", "v2"}], "+", 
             SqrtBox[
              RowBox[{
               RowBox[{
                RowBox[{"-", "4"}], " ", "F", " ", "PS", " ", "v1", " ", 
                "v2"}], "+", 
               SuperscriptBox[
                RowBox[{"(", 
                 RowBox[{
                  RowBox[{"F", " ", "v2"}], "+", 
                  RowBox[{"PS", " ", 
                   RowBox[{"(", 
                    RowBox[{"v1", "+", "v2"}], ")"}]}]}], ")"}], "2"]}]]}], 
            ")"}]}], 
          RowBox[{"2", " ", "v1", " ", "v2"}]]}]], " ", 
       RowBox[{"(", 
        RowBox[{
         RowBox[{
          RowBox[{"-", "PS"}], " ", "v1"}], "+", 
         RowBox[{"F", " ", "v2"}], "+", 
         RowBox[{"PS", " ", "v2"}], "+", 
         SqrtBox[
          RowBox[{
           RowBox[{
            RowBox[{"-", "4"}], " ", "F", " ", "PS", " ", "v1", " ", "v2"}], 
           "+", 
           SuperscriptBox[
            RowBox[{"(", 
             RowBox[{
              RowBox[{"F", " ", "v2"}], "+", 
              RowBox[{"PS", " ", 
               RowBox[{"(", 
                RowBox[{"v1", "+", "v2"}], ")"}]}]}], ")"}], "2"]}]]}], 
        ")"}]}]}], ")"}], "/", 
    RowBox[{"(", 
     RowBox[{"2", " ", 
      SqrtBox[
       RowBox[{
        RowBox[{
         RowBox[{"-", "4"}], " ", "F", " ", "PS", " ", "v1", " ", "v2"}], "+", 
        SuperscriptBox[
         RowBox[{"(", 
          RowBox[{
           RowBox[{"F", " ", "v2"}], "+", 
           RowBox[{"PS", " ", 
            RowBox[{"(", 
             RowBox[{"v1", "+", "v2"}], ")"}]}]}], ")"}], "2"]}]]}], ")"}]}], 
   ",", 
   RowBox[{"-", 
    FractionBox[
     RowBox[{
      RowBox[{"(", 
       RowBox[{
        RowBox[{"-", 
         SuperscriptBox["\[ExponentialE]", 
          RowBox[{"-", 
           FractionBox[
            RowBox[{"t", " ", 
             RowBox[{"(", 
              RowBox[{
               RowBox[{"PS", " ", "v1"}], "+", 
               RowBox[{"F", " ", "v2"}], "+", 
               RowBox[{"PS", " ", "v2"}], "-", 
               SqrtBox[
                RowBox[{
                 RowBox[{
                  RowBox[{"-", "4"}], " ", "F", " ", "PS", " ", "v1", " ", 
                  "v2"}], "+", 
                 SuperscriptBox[
                  RowBox[{"(", 
                   RowBox[{
                    RowBox[{"F", " ", "v2"}], "+", 
                    RowBox[{"PS", " ", 
                    RowBox[{"(", 
                    RowBox[{"v1", "+", "v2"}], ")"}]}]}], ")"}], "2"]}]]}], 
              ")"}]}], 
            RowBox[{"2", " ", "v1", " ", "v2"}]]}]]}], "+", 
        SuperscriptBox["\[ExponentialE]", 
         RowBox[{"-", 
          FractionBox[
           RowBox[{"t", " ", 
            RowBox[{"(", 
             RowBox[{
              RowBox[{"PS", " ", "v1"}], "+", 
              RowBox[{"F", " ", "v2"}], "+", 
              RowBox[{"PS", " ", "v2"}], "+", 
              SqrtBox[
               RowBox[{
                RowBox[{
                 RowBox[{"-", "4"}], " ", "F", " ", "PS", " ", "v1", " ", 
                 "v2"}], "+", 
                SuperscriptBox[
                 RowBox[{"(", 
                  RowBox[{
                   RowBox[{"F", " ", "v2"}], "+", 
                   RowBox[{"PS", " ", 
                    RowBox[{"(", 
                    RowBox[{"v1", "+", "v2"}], ")"}]}]}], ")"}], "2"]}]]}], 
             ")"}]}], 
           RowBox[{"2", " ", "v1", " ", "v2"}]]}]]}], ")"}], " ", "PS", " ", 
      "v1"}], 
     SqrtBox[
      RowBox[{
       RowBox[{
        RowBox[{"-", "4"}], " ", "F", " ", "PS", " ", "v1", " ", "v2"}], "+", 
       SuperscriptBox[
        RowBox[{"(", 
         RowBox[{
          RowBox[{"F", " ", "v2"}], "+", 
          RowBox[{"PS", " ", 
           RowBox[{"(", 
            RowBox[{"v1", "+", "v2"}], ")"}]}]}], ")"}], "2"]}]]]}]}], 
  "}"}]], "Output",
 CellChangeTimes->{
  3.4800977221842537`*^9, 3.480098955069771*^9, 3.480099118156099*^9, 
   3.4800993945709085`*^9, 3.4801571286945915`*^9, 3.480159627188579*^9, 
   3.480159819100116*^9, 3.4801599877304125`*^9, 3.4801603398708305`*^9, 
   3.4801792913805647`*^9, 3.480181037824232*^9, 3.4801811529524345`*^9, 
   3.4802431836594915`*^9, 3.480256455355288*^9, 3.480256543651338*^9, 
   3.4802566347385483`*^9, 3.480256706988681*^9, 3.4802568040702333`*^9, 
   3.480256844955572*^9, 3.4802570079988976`*^9, 3.4802571119458427`*^9, 
   3.4802657757184944`*^9, 3.4802698893057785`*^9, 3.4802699643510704`*^9, 
   3.4803301136224327`*^9, 3.480353075045125*^9, 3.48035553414447*^9, 
   3.480424419616143*^9, 3.48043231651471*^9, 3.4804324313561106`*^9, 
   3.480433190248243*^9, 3.480789844728221*^9, 3.4807900081541076`*^9, 
   3.480790082746639*^9, 3.4807902687467656`*^9, {3.480790598909745*^9, 
   3.4807906134333706`*^9}, 3.480791052230942*^9, 3.494095169170266*^9}]
}, Open  ]],

Cell[CellGroupData[{

Cell[BoxData[
 RowBox[{"f", "=", 
  RowBox[{"solMat", " ", "/.", " ", "parvals"}]}]], "Input",
 CellChangeTimes->{{3.480096810762123*^9, 3.4800968465391693`*^9}, {
   3.480096931152009*^9, 3.480096933426139*^9}, {3.4800970059862895`*^9, 
   3.480097051688904*^9}, {3.480097093750309*^9, 3.4800971540887604`*^9}, {
   3.480097212768117*^9, 3.4800972575826797`*^9}, {3.4800977723881254`*^9, 
   3.480097772802149*^9}, {3.4800978396849747`*^9, 3.48009785376978*^9}, {
   3.480097936621519*^9, 3.4800979395216846`*^9}, {3.4800979754157376`*^9, 
   3.4800979930737476`*^9}, {3.4800980233704805`*^9, 
   3.4800980462177877`*^9}, {3.48009808350592*^9, 3.480098173232052*^9}, 
   3.4800983941946907`*^9, {3.480098473144206*^9, 3.4800984902961874`*^9}}],

Cell[BoxData[
 RowBox[{"{", 
  RowBox[{
   RowBox[{"2.7829775267982546`", " ", 
    RowBox[{"(", 
     RowBox[{
      RowBox[{"0.3348636858132439`", " ", 
       SuperscriptBox["\[ExponentialE]", 
        RowBox[{
         RowBox[{"-", "15.580612727079837`"}], " ", "t"}]]}], "+", 
      RowBox[{"0.024463685813243846`", " ", 
       SuperscriptBox["\[ExponentialE]", 
        RowBox[{
         RowBox[{"-", "1.5443872729201624`"}], " ", "t"}]]}]}], ")"}]}], ",", 
   RowBox[{
    RowBox[{"-", "0.17811056171508832`"}], " ", 
    RowBox[{"(", 
     RowBox[{
      SuperscriptBox["\[ExponentialE]", 
       RowBox[{
        RowBox[{"-", "15.580612727079837`"}], " ", "t"}]], "-", 
      SuperscriptBox["\[ExponentialE]", 
       RowBox[{
        RowBox[{"-", "1.5443872729201624`"}], " ", "t"}]]}], ")"}]}]}], 
  "}"}]], "Output",
 CellChangeTimes->{{3.480098339610568*^9, 3.4800983607897797`*^9}, 
   3.480098397913903*^9, 3.480098444661577*^9, {3.4800984761963806`*^9, 
   3.480098491291244*^9}, 3.4800991669698906`*^9, 3.4800993947599196`*^9, 
   3.4801000256590047`*^9, 3.480157128741391*^9, 3.4801596272509794`*^9, 
   3.480159819115716*^9, 3.4801599877460127`*^9, 3.480160339902031*^9, 
   3.480179291442965*^9, 3.4801810378866324`*^9, 3.4801811530304346`*^9, 
   3.4802431837024937`*^9, 3.480256455408291*^9, 3.4802565436753397`*^9, 
   3.4802566355705957`*^9, 3.480256707014682*^9, 3.4802568040972347`*^9, 
   3.480256844981573*^9, 3.4802570080449*^9, 3.4802571119718447`*^9, 
   3.480265775786498*^9, 3.4802698893407803`*^9, 3.4802699643840723`*^9, 
   3.4803301136848326`*^9, 3.480353075060725*^9, 3.4803555342114735`*^9, 
   3.4804244196331444`*^9, 3.48043231654591*^9, 3.4804324314965105`*^9, 
   3.480433190279443*^9, 3.4807898447750206`*^9, 3.480790008232108*^9, 
   3.4807900827778387`*^9, 3.4807902687935658`*^9, {3.480790598956545*^9, 
   3.4807906134801707`*^9}, 3.4807910522933416`*^9, 3.4940951692202687`*^9}]
}, Open  ]],

Cell[BoxData[
 RowBox[{
  RowBox[{"pp", "=", " ", 
   RowBox[{"solMat", " ", "/.", " ", 
    RowBox[{"{", 
     RowBox[{
      RowBox[{"F", "\[Rule]", "0.1"}], ",", "  ", 
      RowBox[{"v1", "\[Rule]", "0.1"}], ",", " ", 
      RowBox[{"v2", "\[Rule]", "0.22"}]}], "}"}]}]}], ";"}]], "Input",
 CellChangeTimes->{{3.4800985423111625`*^9, 3.4800985636283817`*^9}, {
   3.480098602156585*^9, 3.4800986932907977`*^9}, {3.48009896975261*^9, 
   3.480098972560771*^9}, {3.480099175088355*^9, 3.480099176868457*^9}, {
   3.480099275818116*^9, 3.4800993349224973`*^9}, {3.4800999265363355`*^9, 
   3.480099988578884*^9}, {3.4801000446820927`*^9, 3.4801001174762564`*^9}, {
   3.4801001548843966`*^9, 3.480100176433629*^9}, 3.480100993706374*^9, 
   3.4801599809756002`*^9, 3.4802706083579054`*^9}],

Cell[CellGroupData[{

Cell[BoxData[
 RowBox[{"Plot3D", "[", 
  RowBox[{
   RowBox[{
    RowBox[{
     RowBox[{"v1", " ", 
      RowBox[{"pp", "[", 
       RowBox[{"[", "1", "]"}], "]"}]}], "+", 
     RowBox[{"v2", " ", 
      RowBox[{"pp", "[", 
       RowBox[{"[", "2", "]"}], "]"}]}]}], " ", "/.", " ", "parvals"}], ",", 
   " ", 
   RowBox[{"{", 
    RowBox[{"t", ",", " ", "0", ",", "10"}], "}"}], ",", " ", 
   RowBox[{"{", 
    RowBox[{"PS", ",", " ", "0.001", ",", " ", "0.05"}], "}"}]}], 
  "]"}]], "Input",
 CellChangeTimes->{{3.4801599175926895`*^9, 3.480159967855977*^9}, {
  3.480160001302436*^9, 3.480160024016076*^9}, {3.4801606824630327`*^9, 
  3.480160689030644*^9}}],

Cell[BoxData[
 Graphics3DBox[GraphicsComplex3DBox[CompressedData["
1:eJyVnXk0lt338M1ThWaSlCgpoUmTTppEcyqKVBIazPM8z/NtFsoQKqXR2Cgp
zSQylLGiSIOhKN7n93yvvc/3d3utd73PP89an3XWZd+f67r3fa59ztnNMjDf
fYyLg4PjHS8HB/c//3+yMPbDhf6sNaUbeGJ2GewkYW+lnw3YZBGuotBhs/qP
BHiMsKbGAvEMUm3wipjV9yHXqDt1IvhzFNnb0+nOkuFcC7zc5ql8oqQPIfnf
G03r+ZDvrS0/ZSBiS+Y59REN1ljkOz0bXzo7GpOglL87WDLjkQ/I+AdzvNAj
w//+NxG5QV6qgEW/FrE5wnXFtH4K8g3xmaEXt+0gHSU8h+vzxJGb3pWonDVh
C9GX4RfVYE1Hnu9/S+bu783kta/gvTxTKeTWIRNq93xRJxk/eZezZGYhv39x
ltZyfXVy6N/rSCNXuh0Z/0dEnUzbK9A+PDwb+R7eak+dpk0EPM8wc9CNN7Ma
4Rn4z2PfUj3WUc/ALUgTedccjZ6BO1/JtvWa7o+egV+YKlpRZ+OCnoET4Y/v
6n9Yo2fgLtuaC2Zkm6Nn4Dzf10geizqJnoELTChueWx/HD0DX+Tq0T91qwl6
Bl71XnbsJZYxegb+cNOR0GERY/QM/NBd/4m1WUboGfgb057G2q1G6Bl4/NGi
+vO/jqFn3w81ctsNPEZ4Bn7joqw970nqGXjLkMB39xcx6Bn4Mb7S7as7AtEz
cF7Wp3Cu057oGfgeQSubVerO6Bm4cZfk4HJde/QMPNOrenmcpi16Bp7mwCv+
booNegYu7mUyFK1pjZ6BD0jpRXjlWqFn4F+Ek2fGLrBCzxhPeaPPsjxL9Ax8
LG+aFKe6JXoGLueaamfZYIGeB6N+zt4Z6j/CM/BnmyPk7rKoZxwf3bW7/0os
ega+29dexNI/BD0Dn+dgnK191Qc9A09Y9qllzWcP9AxcfHO075duV/QMXKc3
pTjzhjN6Bp5r8s7EerUTegb+ccCm55GUI3oGfq979yRuJQf0DFzr5JvEiTr2
6Bm4e1lpoGGYHXoGbjCz63jQC1v0jPx59qZTU2zRs+U6EandBWEjPAOPO+U4
dLWQegYuvCjV/V5gHHoG/t6sYZvnQBh6Bn4gIpTl4+OPnoEXjt1you+tN3oG
vu0X35/LtZ7oGfjS4m8/MxM80DNw7nWb/bYYuKNn4G/nx884+sEVPQN3v1Vg
FxDtgp6Bv2gRutR90Bk943Wqz8YHrHBCz8CjOMSy/WY7omfgk8Y4Tf4r7oCe
bRwmj7vwnTXCM/C/caryLY3UM3DL/rnKu/fHo2fgtjp6+g/TItAz8Ies2gXt
04LQM/Aiq5PFvY5+6Bl4pm/olF+HfdAz8PdHjMyMer3QM/CExa320+o80TPw
t1mnJi/65IGegY+TeKJrNsYDPQM3EXj00MDNDT0Dd09zjur+64Kegee+HEod
jnRGz8DLCwUHo5Y7oefcHelC8/1jR3gGPi2vuEyL9xx6Bh4p5jhVcmYCegZe
dVT/Ud7NSPQMXNMxZXiVUwh6Br7z+acJ86sD0DNwj9dZ738m+KFn4JuHtmws
+uODnoHntXF78F30Rs/A98Ye9Kj19ELPwDsPLNq+2soTPQM/ujTW1NvWAz0D
P2c/92CXqDt6Bh57sl8sbbcresY4VUQHai85o+fPc5QFcqYnjvAMfMqdkrdC
8tQz8JbUlnkh76ln4F9eP7tuks9Cz8DVuiXun8sKQ8/ApezUDU/2BqFn4M8y
ZUP5wwPQM3DjhsAre2/5oWfgmtsOPD67yBc9A+90kV85/bU3ega+feawamqE
F3pGD67xW+WOeaJn4H4be5IitnmgZ+Dm4vPqGsLd0DPwlKui3IXnXNCz7NAd
XoVrySM8A7epc90xZjv1DHzCR+EenphE9Ay8oE79x6TzUegZeLVmhX2rVgR6
Bm7+fGNa7PsQ9Az8R0tqnaRGEHoG/lv48ovmNQHoGXjd4xUXuV390DNwpfze
gbXtPugZePzqZrk3Nt7oGbj0JF3WFEkv9Az858MHYS/eUc/At8WOXRx/3B09
A59WVsxzfq0rer5yIpOzJv3sCM/AL09o5NlvST0D/yXb/v7T+tPoGXhsUJrB
u+Bo9Ay8x2yd3jESiZ6B75xqrZgfF4aegauEDic2vgxGz8ClX+TU7g0NRM/A
dz2RKZ4X7Y+egVc15zfxPvNFz8AX+tz8KyPvg56BK8XwKg5lU88YZ575oRkb
PdEz8O7J+89/6aeegU9RzFN9GEs9b99n6hFnljbCM/BkG4E7/VHUM/Bxt6Js
I75Qz8CnRTi8f344Bj0D77NcuHCFGAs9A9/UbBkhPDECPQO/a/k3rHVeKHoG
rrUlroHkBqFn4Of27ti22yMAPQM/+ak0VdrfDz0Dn357smtUIfUM3NDutI3A
BG/0DNwgPnLoagj1jN4WkkmhczzQM/B30WFCvEXUc6fakmHtFRkjPAPPK74+
/8tN6hm48kBR5t6QJPQMvO548u93crHoGXj1p2pJ0SbqGfinu04/Vj6inoEP
8Gx9Xa0Xhp6B86Q/KeC4GIyegW/69iJ19+ZA9AzcZUG4U+5Mf/QMvP/zcM9e
eV/0DHzcWsWNJw5Rz8AXvJC3zCymnoF7cApy+ayinoFXrHnTWZNPPQcpDLqK
8WSO8Azcyib+87Ia6hn4jf49XEFzktEz8HHZD5J/tFHPwN+XcNdaxEehZ+Ar
crqOWZyIRM/Ah9UaxM+YhqNn4GJXHz/46xuCnoFf677nV/OdegZ+NiTonl0K
9Qw8JWjsuqVe1DPwhpgVD17HUs/AG2P0t3rWUM/Ao2OMS+aupZ6Br51/KmhX
IvUsJ17y5+2LrBGegfOefuX9vp96Bu5RNqvHuYh6Bv5N3dKnMSYOPQOPdr3/
rXhdNHoGbiI/xdxjiHoGPv1zTNUqpQj0DHxRelVd+YZQ9Ax8+dJJgYmeQegZ
eJwaubaUNwA9Aw+8UOlc+5B6Bq7s3tv38Bb1DHzD0vVHwtuoZ+Aa50UW+C+n
noEn7Fq5jPc49VzKE+ickHB+ZL2O4WU3Vpl+mJpJ63UMD2jjGbTdnELrdQw3
mjaRZbI6ntbrGL6ybluZYhP1DPx3tY4iny+L1usYzlO6ZsAniXoGfs/9hqX6
F+oZ44y0lA0dpJ6BP5v8e+orHeoZuMZb/QW8v6ln4AONSQVVVdQz8oaPtgs+
Us/Am3sPmN+dSz0Dn9u+4WjWPFeiayLgblFfTXa4F95b4G+EnsE/O791i99F
RmP2WuBecw7Vf5Y5iNcHviF2zr4Lw3p4/b4w2dUrbmSPuD47h+sDbyi5sS7u
mRtyiP+A1XjRtdfc8PrsdV0cz3D7jcvnxfRuouPZniuIH/5us4PuyWearkT4
4V9X6/oycjV1VfDeAn0cD9eJnh69LzHBEfkXAYFFrIzZa2H8D4Nq8+tJe3D8
/nT92w4dmSOuw55P4O++06jR7ZhzfsT1gRt7x9zOH6D3kb3uCtcpU3hTvPCa
6Qj/7J8LxotUWU8PVMse8XfBZ/PfcS9NP2/C8aP5hDhjJ78SDl9JfbLfLxgP
8fgK7Lp1iLUH4xzNA/zd2ob6l+ZfXEnnmaeNLJnv+Dzf1z035MdKwrwBPN7r
R843hQwi1h9wJkqmeYQfuA48D396uSpvF6TidYBLnGqs6eXPxOuwewPO7hmu
D88P717XLdxLk/H6wAfWWuY17KNx7t/It1+cx27EdbDOr75+1jaSRLpcWIc0
WZ34dz88yX+q8OksjofnMClG257fMxU5PIcCQw3a4smpeB34XOVW5377RaXj
eHje9hU+1D/VRv8uxHmCVVCrLZNKrg8fvLvdv2XE89nPyl361LGVsNexl2S/
srlzppWw113DPW2MfB62EvY6oap9RLnEl1bCXtd6WjHd2Fu0jbDXYepVZCYU
LW0j7HUD4ayXWXcOtBH299wmQXORCPc2wv5elu/qtlIho42wv0c8OZgtE/O4
jbDPe4PkSl+XdbYR9nnaSsXq5+r2bSPygKUXp/XC9LYR3y+Doh8TPIVbyDf5
CWPO1Jghl3AovySf00JswhZuzpNxQ54rKmr7Pz5nyja03Q30Q17gePVfn5JZ
AfqJ90KR8/U/+ddn1jJ1qevO1KdhxZ5/fS69dTVy/FTq83ru/n997liopW1y
LQF5VThX9v/41OOMXJe/jfr00Dvzr88DU25MdLehPvUW5/zrc+5wnumMddRn
i/nrf30eXtaeWChCfd6L6PzXp33vBf+d784h356t9uinbRvpID3z76VQn8va
S22+pbaR3w2Cnj9PUZ/mT9tMnx5uGZGXal51+sls++f+Ltp6yFCF3i8dLgXN
IeuWEb+bd25Hb70o2EJcbB5Peck6hTyw+2OhYmjbiN/BORvDz0yRaSPGkmPf
6vFSHmlifenF4jYi4rz63Tc3yq+1r6i739dMrDqqHAXO6yF/H3Z25aLBZrJA
5U2ZwfHDyH91RSTfSmwZ8Tv1fZrB8ifT/3lO7m4zO2lii/yRTuIePukWcqB/
1mORdLv/53M4ms/RPu9on2s0D6N9L0a7v6Pdr9G+d6M9P6N9f0d7DkfLA6M9
z6Plk9G+F6PlpdG+X6Plt9G+p6PlydG+76Pl29Hyxmh5e7T8M1r+Hy2PjfY7
Mlo+HO17MdrzP9r3ZbTftdHy82j5YbR8Mtr3erQ8MFoeC9UJ3sHJ0YZxlqxz
brujn0kOc74I5+DoQW74Z/dLmdZ44rSv2p6DYwivc/NZxGcTr2DkML4l2dJR
RSKMPNnbrcjBwYPzQ5sjSke2nHNDDuPl9MW67S96EW2Pn7M5OARx/CTRX0WG
EZbIYbz0nqalEhscSduF/qkcHMI4/rSvTlfDkmPIcT39RsBtuS9WpODzX14O
D7q/Yp69vPPC67pkiG1/xTFmfwWMh+t85TT19Zc1x/HA+Zh9Ahsmcw0Mu9P9
GKfEx4l0KO1EDuPbQ8ecWF18nATJ8/QMD4vh+HO2Q2t5Zm1FDuNNpHcs4okz
Ia8I39dhdwkcn7z6nmxbiQZyGL+8zlhm6VtjMuXf+bMkjp8S9Gko0Gozchj/
nPVg675dxmThUt7vw2Qmjlde/nbOiTx15DB++Hqu1Pd2I1Lx79+l+0Mkr7ga
ntdURw7j/35O2yQeaURsNPm/DN+l+0bWHSq+ZSCojhy/LwtMG7XWGeHzCd/f
C9/1G/T+0OcTOE/M/isGEYn4HAKPTuV4vXtTBD5vwJc+22suVeKLzxVwbsmy
u6tneODzA3w/l2T1yq1O+DwAF+F4UyIjbo/PA/AsZj8D3HfgrQnDentUbfD+
Ar91V4Q3y9Ua7yPwstKzjuc7rPB+AbeOc9EZ+48nuC/A6yYt27SIwwr9A9+l
EzH/eKIlegYu2uMpn7vCEj1DXn239oS2lFQWegZeqeU0QXz7afQM/JDl14lX
TkWiZ+B33Lp1DZMC0DPwqEPa+pc3eaNn4H3fGxNzTD3QM/D7yXs7vbJd0TPw
/cx+BvAMfGPi0teOJ53QM46fEl7xw8gRPQPvvn6ovTPQAT0DD1KI1h5Tao+e
gfsomPdYjrVHz8B/N7zgNNO3Q8/AuWN9zvnl26Jn+L3r3GhYuViNegZec7pX
fx5PEnoGfnKvcvw3TxZ6Bp40vOSbFwlGz8D/ptisV5TxQ8/AU/iLwmT2e6Nn
4BeUeAYvXfVEz+z7GcAz8EgT58qTSe7oGbihss/y5A1u6Bm4ml+Obd0EV/QM
PPtl8/jVv53RM3CtGUd5Nb45oWfgm1Pdpgv0OKJn4B/USm33cjmiZ5iHpH93
/ZVsQD0Dj374p/DrNeoZ+KQbJgor/aPQM+4fmFVus+JKKHoGfn/TznWhdwLQ
M+5/6F+8O++nL3oGrpAa0Oy72Ac9s+9nAM/ADRKu93n/9UTPuK9AU2hh52xP
9Ay8TsT4fs1BD/QMfN2ZS3fOaLqjZ+CLSj6zVL66omfgz02nx/1Mc0HPwHsW
zFSoNHJGnzA/dL7068bdA8noE/hpYxPZZNdo9Anc8azCo6of4egT+LNftZk3
pwejT+ANL2o2SqoHoE/gtTouF7ca+aFP4BrMvgXwCbzjU86v1W+80Sfwr/PU
78k880KfwJdEcqlNfeuJPoHLbW571/jTA30Cf6Heey5lugf6BJ5uIxFyINUN
fQIX8Z02WXCGK/qE+bmdztPgr4PUJ3A5zskcU4xi0CfwsmMKT5J5I9En8Cq1
re9fbghFn7ivgMvdrFI3CH0C91Bg7bq6JwB9Ajdh9ieAT+ALyeFjNUd90Sdw
Hsu8g3/lfdAncKGj4Xrhgt7oE3j3iy0P2wY80SfwkPaiEzv+UJ/A92j/EZUb
64E+gTuM3XQofrcb+oT3o8fiT/TLY1PQJ/ABtx8/wtRi0SfwR6yxS12GqE/g
MU/OVO5ZHY4+gb+q1LNYviIEfQK3Npm9v5o/CH3i32X2IYBP4Gd2ZZuTm37o
E3hSMV+W5TZf9Amc9Tk7TpLDB30C15dLedf72At9Aq/cxxWpe84TfQJXM7b5
HhpFfQLXdFm3zUnGHX3C+2nlueTjifPPoE/g9RmrdzWLxqFP4A9drA6lfmCh
T+D54uHXxvtEoE/gT5bs07z/IRR9At+79I1BmH8w+gQ+m9lvAD6BP3vSu2bH
a3/0ifscJLRqhNf4oU/g242rd9eWUZ/Ar4QcjI087o0+gScfUVALmu2FPoE7
f7mzuuoH9QlcrLCtvuwi9Qn1gf38i1Wyi6hP4DH3pGuqq6hP4AKeWn7et6LQ
J/AbxfyLNfZFok+8/sITt4SNw9En8B85V8TC60LQJ/A9zL4C8Alcb8/yYcWy
APQJfNArK8SM1x99Ij9VI3/eyBd9Ar+f8PbX8w/UJ3DZB9oCAh7UJ/Duv38e
yC32RJ/AxQzv+eQPUJ9Qn7k31rpjmvRZ9Al80D2gTj4sHn0CfytXNMbeJxp9
Am/QiVa4N4WFPoGHRGwU5T8SgT6B33o7KJLEF4Y+gfMy+wfAJ/AzRpcNs6MD
0SdwC8lDG+IvUJ/Ag9In++d/pD6B+8RMlWza4IM+gR+IufSGo4T6BM6ta/Am
WZf6BE6WxnBEinigT6iPcQz4OqsZUp/AO2WdjgarJqBP4HY3jxZfXRODPoEf
dqq/pPSI+gR+svySYsBf6hN460vx7gui4egTuDizTwB8Am/6dGS73oYg9Anc
SFbsx/bFAegT43nqXPF8qx/6BE5E0718QqhP3Cdgm1U9qZv6BP7iTVPHBUvq
E3j8sfstj8ZTn1C3zPjWlz1flfoEbmSvtTCxlfoEXmKQULStk/oEfnTNrLOy
x6PQJ/C90+w2dwdFok/gYl8Pd3P+pT6BL2b2A4BP4L/WbbXmqKM+gXu69Xza
nkF9Alc6uko0KZn6BN44ybBwx33qE7hTeqXb1THe6BO4+u4+rVBH6hP46v3f
E/gEqE+oP38osUiQbaY+gS8uM03o8kik9SiG73RSWrA1LJbWnRjO9fuqAscQ
9Ql89e4JLR+EWLSOxHCPxRMqs40jaB2J4feZdX+sCzHcv/u3mc/+YFr/gXX/
Jdq67pyBtM7DcL3cgg3fG6hP4LMbXH90fqQ+gTekxJ/ZK0F9Al/Wun5JpJ0n
vh95el1tqEm3IPkVpRXp82hd5QGz7pn4fJ3UoiJa9wvcp37n0vQThGeCrnjR
kVD0CfXJHffOl3Mv8ESfk7PnP7j43YAomC7pz82wQZ83mPVH3R6pIBnf4+hz
4U+pCK1QbbJl6FpTyNjD6FOcqQtxsNXZnJj45zztKtsUYIw+bzDxH37kdK1T
wRB92jLxy2/U1Dq08Qj6XMbEH2sSsc98+0H02Z/1n/g1TzvvNrXXQZ8nmPjl
a+aIlHRooU/TxvbK+t9uhBUxT0jJjfp88XPWHglFV9I7b33Kfc8E9KksoPvm
gKEzib4unTq/Phx9Qv157azHXiW6PuizX+l5Te0Le6JZuUf4LrcL+jzArKsK
8i2R/fnMBn0W7Cd1OitsyEqDv9pNXhbo04up/2Sw1amMmPhPFxQ8UtlmjT7L
mPhfPZCtb8+0RJ9zmPgtL6aK9a2yQJ8BTPyaQ7mZnb2m6LOdiX91Ok9S9rWT
6FOdiX+4wk7/aOpx/L5nMPHvIimcukXG6HnBjIi27iw/IrUq6X/VqQ5mLzgX
XuJLNvE+XLF6Ja1ThS0qP6b4zoesKVy+48FUWqe6d+vYnJf93kT9bsygxjZ/
9PxjE9cnswne5JY5v2Khjid6nl2RkiWs4EV4E4ocjL87o+fduqtMLqt7EkPh
hdeNPtJ64C+m/rOPrU41j4m/M7ihRSXFET3vZ+LfPS1BNfSdPXoOZOJP4ZN4
9nu/HXouYuJPexg/+Sm3LX1vYuK/83NMwPoKa/Q8jYl/ltRsty23rNDzZiZ+
0fdePl/v0Xpg+rOLjd8rQ8nCtbH/q071et/ms5FdIeSHIGdP7jfqmae57bCy
QAjRHTCde06J1qmWnfScVSEdTKqDuCoGeIPQs0mvZIuFahBpfDldefFhH/Sc
4F6UJqoTSPjmKnZMm+OJnh8Lah+9YhVAWrreVWjruKFnM6b+s4StTnWGif+U
2M/O2E439PySiX+s8zzluYMu6Hm46T/xt2o1bry32Rk9KzHxb+i4fPh3mSN6
PszEn3ad0+nMKQf0HMHEzxmzf/ylxfbo+Q4T/43b+nd/TbVDzyG3j3b9dmOR
D19y/1ed6hzXtecaY1mkJXdaRvUZWqe6o85xOSEhkgjLVwcdXUHrVNUh28M6
5kSSSg7d2zeCQtBzd0WS2YobEWTNwybO8Jn+6Flg6pftgWoRpOeC7pu+AVoP
XFNgpX8tOZy4f9j9WfYvrQdaj1KnCmbiD2kz5B97jdap0pn4pf3qOHL/uS/g
uZiJf+21pTN2bHBHz6+Z+K1aSIptoCt6/sLEnytvm9792xk9czPxj93760Bm
uBN6XsLEX6Bit1tukyP6bKolT5+kxpBTKYUf+TbTusrvGWEXpynGEMVBQZHx
i2mdaoJhQ/CJW9FkWsx8/dbGMPQpf17+VJFGNClsn7F+Vmog+lz/1WGrUE0U
6QxauaHX0w996i5+tOCAYRQp2nNMz8KG1v0us52vAZ9l0d8/O02KJbpLXrnu
jqZ1qvdM/Jl/19zp0KZ1qj4m/lKVdgexNbROJczEv1zuSpvDWlqnmsvEP2NR
8J19N93Q5xom/tLouiXTJ7qiz71M/Gl/OLqcYmjdT+Lq88dbVBKIQ9UjrqgO
6nNJn8T506Xx5IKpwv6cGbROtXXVicAvu+JJkULf69J/3vfB5zGPguOrGuPI
tLcHH5q207qf20M+zeBTcSR3vb2yQSmt+8UK7ZWv/x1Lkie1ia1NoXW/DrZz
NOCT85R7++D5BHLC+1d/63xapxJn4n9fffbplHJv9KnMxB8Z0rJvSrAX+tRg
4lc9dWzbtZO0TmXAxG/hvP9QgBGtUzky8Ys1Ga8+/43W/SKY+HWiV/bxqNK6
374A3bJnz5JIYvCp2eU+tE5l/vx85vQDScTkw6ysWX+pz4AJv/xOfTpNDou8
nJzpS+tUZ7U3Gd+yOU1YacGT1/6hdb/CpGj1sVynyZ7x7zl1ntC6X0Vzy1y9
8ERSeX3fGy5fWveTYTsvAz5Xrx/30YUkk61PW790+dA61R4m/vyG7V/fDtC6
3ykm/oIbei8V42ndz4eJf/k0hfb6fbROlczEf6PA5JzRIlqnusHE310m5nJo
Lq2rPGXi5zd3PtR3jNb9Huf2NM9RPktuCnaF/RSndZULGSoZyd1nyIcF81ds
fUnrfiUdvj5dLmdItczGuao2tE5Vv7DKUFXoDNEoi+C/30zrfj3W0htD41LI
EVWbpvZEWvcbW2gh+04mheis9a7LUKZ1v1y2czHoM/T5d7cTZ8nHHzG3Pc7T
OhXEH6uro7XxF637ZTHx74i75GJuSetUd5n4P5j8vNghTOsqb5n4e16tcxd/
Rn12M/Ev7Vc9rHOO+uRj4j9efqRKVZHWVYxOFx/+NJhKDPal1Omcpz5/3m7Z
GV6SSraZpKX0x9A6lXuToJpKYCrZ5GayecxuWqcaw62s3LgjlbxeUfWy9AWt
+8XL6szyn5JKOi/tVV+3Ogx9zt7sPl7x3Vky6LMo/elFWvfbxnb+BXzWOkRb
kKVp5CZP/Z0fqbROdYyJX7ZpuonhE1r3+87E3xJkZeA2k9ZVXJn4NV3lCqek
UJ+CTPyGU+qSjqyhdYAYJv4j0eljnf5Sn7OY+F89dH+z8Ar1yePv1ZhVlk4G
VgoIp4jT99bI8+df7ghNJ5cei7c37aJ1Kslnr+72a6WTX8Vzh8xm0jrV+a/9
uWempRMlkac1tQm07rdsvNRZ9eY0Mve1a+jT67Tud3/xpojurDTSPlVlCf8A
rft9GaVOZW+o2z08nE6yB+dqKNnSOhU3E/+jZUQx3oHWqcKZ+DPKy29KX6I+
JZj4Y92km93G0vfWLCb+nSq7rqdHUp+LmfgvWpm7Gy2ndYC7TPzaKwSbLf+r
7pdmpaFvEnmOVD59FvxVl/pUjLHYLqpzjtQbzbyfz03rKsX5cWsKZpwjerE7
j2c1UZ/qdXcWHv6QQZwtG5f3aNE6VdWfDzMEcjKIQvxU8ZnetE51SGqcyBWr
DOKWqHt1cBat+wWOUqeavFPa7N6Tc0RyDtelP3K0rpLKxB98rr6gS4DWVRSY
+Hf7q05Nl6R1gEIm/pP3pjdEH6Y+NzLxq3I0f7J6Rn1WMPELcDg9LNOjPg8y
8fNlmCUWjKN1lbX6ou/k9LKI2eobBdKK1OdzD5Xnr6SzSN35TGupHOoT9g+/
Yq1Tr4midaoPD30vzbySSa6d17yaN0R9WrXnJD+2+4cXx6m1StA61V+hqlAL
1UwyZ/ugpY8crVPNHaVOdX1VR6dHTBa5WXri25wS6pMw8UtdOjRX34P6fMrE
r3UmznaSPfWpzcTfweOZ5HqG+mxl4j+n7Dpj4Cf1ac7EX1ynWVpiTn0OMvEP
qbtJXhemPmG/+swbJcYuZtTn8VNDWyK7ssm3xLfVuVtonQr2SU6OPHSOfxWt
U3lf3bqg2SmbTCMrH8edpnUq2I/9cmdTJGcm9Xm6L3GsskA2eWMzo6JdgNap
HoxSp9o598pJtcPnSe9PyVs3NtA6VQMTf/Y7coOrlfo0YeJ/PMzSj7tNffYw
8a9/qDJN+zn16cnEr88VYbR1LK1TjWPiN5UtN9S1pT6bfvynLpTXNL3J6v0O
5HFM/WezytEHa/UNkScwn3evtoHGL26ah7WYzxWaerO/9Ks73Y/EeDB9Pna+
Yrs7vpcNMfcR9svBfcxj6j98EoFLAtfE43iogzlLHr+wYTut/8B9SekU/PhX
8yyOT2LiZN+P58X4Yf+7UOdZ/eTyRosxCTge6kX+a9Mcx5vTvwv7rLjGv93Y
OSkeOXzvbgmorZ4jRONh3+cJnH2/KHD2fafA2fevAmffBwucfT8tcPZ9ucDZ
9/0CZ9+HDPwx8z7FzrmY9wJ2rsrMb9k5zNPYeR0z32DnDszvJjufwuR/dn6T
yWPsfBfz3I74vMz9/egy/kjaP88pemPqnEJNG2t0pShn33cNfCVTd51eL6C0
VISOn8TUb2dMfnckTpzyW0xdzt5HOkBfkXKoTw5+N2CFrKDcxfrx7aTr0SP+
LjuHcz0ezPcaOJzjA/60Upn3ZwntBwWcV3DbqXP/vPfBOT7gjTv8S+cHOOM5
PuAhG+ZKiXVa4Tk+4NNjXT8PuJviOT7gGgtnOZkfPo7n+IAHtL2SVl1vjOf4
gPtvmcU/R8IIz/EBX8b/6KisyTE8xwd8xzXXdQe6DPEcH/CKqtzrL0MN8Rwf
cB6zooA7qwzR20umTsvuDTjfyzsbtKNofyfgn5Vc345bRvs7AXe8IrLpXYkH
egMeLvQybLaVI3oDfvu0VZSZoy16Ay55b7Ow/glr9Aa8yEWie8ZaK/QGfIXl
ndtWnpboDXj16/LQ/l4L9AZcsGdWkIW3BXoD/vuFGF+GpAV6A84/22Jugas5
ni8DnlbVlF312AzPW4UzddfWbQJ+td4Z6Bk4u2fgZg0qYUJ6tL8T8MKlS9Ql
Q4LRM/AGT5W7/QHe6Bn43UdbPvkcckfPwKd8zIqUc3BGz8D3PYn63LTVET0D
v2DWKaT71R49A0/YpvS2qtsOPQOvPlLdUillh56B52zmCC01tkXPwGM/fVXX
um2DnoFL94l+zZOwQc/At4pkLr/sYY2eoT58rc4nankm9Qyc3TPw7UfVO3Ql
aX8n4GID5xf+vheKnoGv83GS/DrNDz0DPz8rITPxiBd6Bq4QZnKo0sQDPQNv
Xnpv14C1G3oGvv8Ny/7QSxf0DPxQlF9gjJczegY+s9r34UYDJ/QMXHTut3RO
XUf0DDznxaLIvqMO6Bm4UwRXoICjPXoGvurU+MtL4u3QM9SB3/1pEeZ5TD0D
Z/cMfOKtxdJxNdQz8HR+85qM6nD0DHzd+BOdHS4B6Bn4wKJ8uX1vfNAz8O2m
v4+d+Oc9BTwDv1HbcF/YxRM943UeffHz9PBAz8A1EpS8H+i5o2fg4kJjREw+
uKJn4O0Wu6qnBbmgZ+AqrdeWKa53Rs9YPw97wdsz1gk9A4/vDL9o+8EBPUMd
2EfqYOSaDuoZOLtn4IXk1meeYNpHC/i2+qQCz0+0jxZwo2dBs25fo320gB8O
1BzPPd4fPQOXFI8WUOmmfbSA/34sZbjK3hs9A2869MVx73Yv9AzcvlXuW/02
T/QMnHe+4dtZx2gfLeAcR2Y+DRZ3R8/Ay+M+8uZ6uaJn4Of7bhE5Lhf0DHze
/qdOH2Kc0HMcU0edFvcn+7PgOfQMnN0z8GKNst+fVWh/J+A1yp08XW9oHy3g
gnIvVDru0j5awE+UTJScOC0QPQP/HGq/J/Yt7aMFfGzR9WuXlviiZ+DlV4XL
f9fTPlrA5RbH1XDm0D5awON/zu8UiKV9tIAfd7MTdIiifbSAT0i8+3bxOtpH
C/iuVElLDSfaRwt41Cal+jfPnNHzF7Z+WcAJM09ut8tcG6xB/X9he18ATtjm
1XBfYDz03QIO40MOltctdaN9omA89OMCDuMbHR1ONAbR/lEwfh3Tpws4jLdo
ajdsXkz7SsH4mUz/LuAw3o/Lb6VlKu03BeOhrxdwGG+m+0O0fjztQ/WFbZ0C
OIzPCujQjBCm/algPPQBAw7jTWrfbc/Xon2rYDz0BwOO92tHg0HSQ9rPCsZD
3zDgMF7kt8/F7Tq0zxXeX6afGHAYv/N+WrkYH+3LBOOhzxhwGP/xTeCrsqe0
LxaMh/5jwGH8tTnfHh3eTvs4wXjoSwYcxgcf9ePZouCKz205U1c/W+oX52tC
n1vg7M8n8OE3yjKKYrS/E/Az74M3zdeifbSAd8nOafXhoX20gL8tnTvWfB7t
owU8U7pdXtGM9tECrjOjq7pgBe2jBbxHUF7l8HbaRwv4fG31rElRtI8WcA0r
D4GKP/Q+Ypw9deo8fvR+AV9RtOGk5nzaPwQ4f9/Dp/uqqH/gNdH2ims8qWdY
F2jtjl/+x496Bs7uGfjDoxNVr+ZQz8AFtwtc+SlK+2gBf/PN9m5HGfUMfJ/X
/o95EeHoGfjY1W4TpbND0DPwI3ruEgHraB8t4EZH3Kc8mEv7aAHfzXu4tn8t
7aMF/EHWrnFPvGkfLeDf1bwTMz5Tz8BPt7al1VlSz8CXKZvoRU+hfVqAXzO7
Lfk8h3qGdQF5sfc23zOoZ+DsnoFL6c4V/rmK9tECPvBHqPNNKfUM/GMOV6aM
C+2jBTx2p919GVPaRwu4XrGM8sEHtF8Z8AX9VzRnKtA+WsD7pMPtd7dRz8D/
ec6FO15Tz8CFqoQKe75Tz8CX637QK1xO++EAV1/8XmVBBvUMnF9MJlhAmXoG
XtNx1flrAfUM6wJ/PDSijEuoZ+DsnoGvK5ykMa+MegaucH9+/jFz2kcL+O9C
fsMlsrSPFnC/tw//mvHQ/k7AGyRKumY9oP3KgG9p70iS+ks9Axe+ct6+zZ/2
0QIeaPF8Sd0O2kcLeHVm21WNLbTvEPBVM62rlG2oZ+AiK/S9xcqoZ+D8jgtO
qKlSz7jOUtPl//C/nmdLpj451e3jq8ON1DNwds/Ajec/dvPbQvtoAecTNa9R
GE/7aAEPVv6Zwv2Aegb+8KmKiU049Qw8dM4V1b0XaL8y4CmXgsuv3KT9yoBP
vL9X/fFk2t8J+PvCfpc5BdQz8IQJbjtnRFHPwJUj5HbuPEs9Ay+4HVdRWkc9
A/dMrEgia6hn4NU3DtkOhVLPsC6guaNKp22Q9iUDriY/tGTVM+oTOPGSzbxy
gfoEPk/Q+uSJfbRfFvAB9xlzd4nQflnA9/Nu+V2qSvtlAS9NuRKasJ/2ywL+
pOlMw9sI6hP4DJe+oWwR2i8L41dq+77mGfWJn/ek/MtHd6lP4Ksu1HA/+K++
ZMAbJjguMVtGfQI/edqL2/6IK5FY9NI437QX65O+fpG5/C9iyS/dzon5phxY
rxt6FcYZsziQtMz4bs2SofXJT9/PcmZ2uZJnzb2vTevHIE/zL8k9NcWG6O7+
myBTLoq8b+J9Xc00M7KRWa8BvoDZB1tkx3PBVJfWIben/d3DpWpEFN/yHahf
RuuQPRyLHNsdjpGMFYJCGhNoHVKeqz76ea8hCX3Oe7C+bybyat3GuOUsQ7J5
iG8py5DWIR26woyU1hgSLkWBcRqVs5F75arcmy5lSI4w6w5QZ+th9sEu9a/Z
kW86jNxHhru+vjGU+Ph948835aV1uVrtQINBL2Km0WvMkhlD65YhCVvSWc5E
ge9va56pKPLk3pfXZ3nakRDY78fwKmb/KmcIX4ZpvQS9/tylX2TGWRK7LoE9
9XkzkI/xH1hRFmVBbLN4vWTKZyL/OKz1Jlvegij965PWFU/07+mxjzbHPlTA
lbW7zze9MyMuzHof1MFUmf2oc792n67P48H6mLvCE6NtmX5k/NWewTxTIeTN
Oo/WByzwJEOFfxQ0JogiD7eY637+mwuphPV3hqcx+0XVUwVSTHVnIB/f/WnZ
u3hbou/Jm2V6eiby7Oa90vkdNkT8Gp+7jCCt45VKCfSc2GhDqlr4tevtaB1v
3To+sYxsa3JDrCe8Pk8Q606W6/YLzt3oQ1Lqf3XnmYogt55q3913xJOIwb5r
hqsz+yrVdXmf5ZnORD5lVrH4i8cOzP2idbDAo1/je9/aYz834MUx1++u77Ej
aut/edfnCWN9ZsJAq1D/GB+ixKw/Ar/K7Cf8fIyvPO8Srf/MmySz+maREzkX
y59qKkHrPPyZi7JOBjuS18x65Xq2/XJhFvxleV20jhEzj3t5X7wzsYf1Sub9
WpvZ9zWTyRvwnvKy4PaYTyFJZIDJG8BPL15V+8A8mrQxeQP4r+KdUnvORpAX
TN4Anh05069gaijRY/IGcO2Y6uAs/SCyickbhG0fVzGTN4D/1EjrCflnfqXM
5A3gaYZCY1I8vEkmkzfwvTXm5Sf/+V6YN/D9Ts+trPCrB+YN4G2T2rXKw90J
N5M3gPtYHHcPP+FKjJi8Ae8XOcw+LhUmbwC3Sf27aa5wLPFj8gbwtvIHahW1
kcSCyRvAP/a5SRVLhGPeAL5RskIvdGII5o1ytv1XkDeAf43g/Xtxvw/mDeBC
7i5dP+u9iB2TN4CXhsqfmu7syfik71N5+xdxn1riQTqZvAG89fGYQccxbkSO
yQ8w/180WHs/ljuKTGTyA3DjKU3Tc70jMD8Arw6f92XC9VDmuZVA3szsd9rM
5Afg4at45SY6e2N+AK449XbE9n5PzA/A7Y9YRnCzPDA/AF/vO81vVaQbucnk
B5hXf43fI1pkHon5AfiD1qkDjmrhRJzJD8Cjmf1CkB9wPi/dalVj5EW4mPwA
/PvWbRwSbR6YH4D3Pz8v5Mjl/s/37T/5AeafO3mMciYcicD8gPNbZv8M5Afg
P+NTu/cpeGJ+AC5WaR273tAd8wPMuwqZ/SGhTH4AXtYz77tLkTuxY/ID/G4q
MvsZYL4B3Ck5ItdmGl3vO822fwCuA1yL2f8A3y/gHV06hR33ad9F9nXDntL/
cPb59kym3yA7hz6T7PEAZ1/PdXJrd3aszxvBLc5xS8XIVIzga5nx7Nd3Y8az
cweJiNyGvA68ztf+zfuVS9Nw3ovrvF1XMvRUM4j6/HGNW1gNI/7uCoazXx/6
GYI3iflWYQ+8aB9I4Np2T6d8P5xBPjLjwZsQ7y8lqRzaLxGuz+tiZMeVkUos
mfiBf+YrvnPtYQY5/j5apMC0G7nR8vtyO+PT8DoQ//fU23w/XyZhf0j2+6vB
fC72dUy4X+zrbnaMZ/Z1okRmHZ+9rmtaMSPjZEzriOv3eqf8jbrZOuL6G0pt
kq6+aR1xfan9WivKJrcR9no+9DFjrzNHLT6bKn5gZDxGtUrKgY5thL2+Z8ah
veBTfBthr0ctC+aduaigjbDXT27JWqea1LQR9vf9i0ISti7ZLSM8F82ystTe
0zbi+1K58GyICWkZ8bw1b8tWs5FpG/G8jcZHu/5ocY72uUbzMJq3/1//o93H
lH6/lpLeVsK+Ljba8zDa8zPa8zbafRnNfzDzPAMvYM5Fvro+rMHKoPtAlvju
8HrbdZykGQ9HyWjQfQ45Y26r9XZak6nlnBtYMnSfQ+Kvk3YsbyuS9epZvgbr
B8Z55rbSpfduycRaYvhdXtcEnFfrs8yiJCc6kXYXzjCZ8snIT1XWVd874kAO
vudew8oQQz5Ofn6L+Wp7zAPg57OF0o2X88+Se7Jvzmiw/iAf+tD1R2JqFNn4
cmiuBmsCzp/VGovykiLdSZES59s808nIL5/+OdMx2JUsZHEHyGiIId/wpGj9
F1FYP5VAfr0+dqlcnRMxYPIV3Mf1BuuzX/ikEt7e149YMoPIbQ7P1ZL+GU1M
b399IKPBjfPtPXrOzVlzQskU7yHL+mUTkLfd/Vw2cYMXCW7jkNaYMBm5bvbJ
jZXjPQnHJu7KvK6pyFlaw0dOyHow73HT6Pw/ty//W74b+fzvvEsSeb+Y/p6V
W13JVyZvw/Mpsjd5XdfTNLKltLK7Pu838kDWzX0nr8QSUdmv2hosLpz/e44v
9NMVjCADn37ky2gIIDeZdfBjQXkg+bRsqNi0nq7Pvpitmtbu70P04jlO1edN
Qh5d8tzqhbQ3qfjNNV2DNRX55mecK4V4vJh50TTkyZNS0nsEPZn5jyTy9Fmq
Z3/+40FMhHeKxoSZyFVkzpzkTXcjzszvDnxPbY57ibK4MggrqmKqrMYv5IPh
3MF8WvHkekjXF9N6un66bZ+PptPxSJK848cWDRY/8rb4xZ2pGiHEf0L/RRmN
ccjdAxTTNj0PIIXMPtU4tnM9C7dy5JnqTqLroY8vTbbn9iXpl7iM6pdNRX47
f7OK4BVv5nNNQx79aLzDNW8vZt5F10/XSg0/T7DwJFyVgnYy5XT91Ljfc6Kv
xT/zRnG+iRq76frp+4uPtj7lcCcCbOuhk5j10Fq2dcwmZh1Tm2298jOzXqnG
ti4J/37QfLb1R/j3g4JHWWesYPISvq9xuvp93BxAOP79b9KIdUbbUdYTP4+y
bnholPXBqlHWAUdb7xttXS+dyZ/w+7Jv4uda9VuBmD+BO0vw36u5408uMPkT
11kqIv1mlP7z/sfkT+AChkMPnCWCSQeTP4G/NviRuvhDANFn8idwz4bNW3g7
/UgXkz/h97Hu17XN47tSyR0mf+J6BCteRUUoAfMn8CNCbbOtToRg/gT+THIx
KR8MJIpM/gQuqtbd6vHKH/MncOXjBltuvfUlR5j8Cb/jpevv1XcKpBNuJn8C
P7ZK3zvCNJGcYvIn8NVPj467uSgG8ydw34dOphtzQjF/An84zLcpkjcY8yfw
ds29CmezAzB/An+sqH9OzdcP8yfwccF7pXmj/nlfY/Ik1tXHNBgcKjlNhJk8
Cdxc0vuH4epY8pvJk8Dv6wXc6VGOIs3Qv47h15nzApA/gW89MO3J8dYwzJ/A
Z7Ikett4QjB/Al/gc3Z8rl0g2cTkT+AS0XrmO+T8STGTP4E/eLTJvFbUF/Mn
8Ly/xRfWyXuTMCZPwjxt6Fujf6FQMrnK5EngK+tyQuaROJLI5Eng902il/OO
iSa+TJ4EnqTqzKFWGUkUmHyI7wtqchvSBkNIGpMPgW+p+LbSc3UQmcrkQ+Bm
S7xTcx/4kxAmHwJf/v1ka4G/L+Fk8iHwLxdel/3w9CbFTD4ErqPAd7Q3x5PM
YOpXwOtfTmtaJXcG3wvY56tQz8H3Ymb/+UTmPZR9HhjPvPexzxtVV/z5v+4z
gfdT9vnqbuZ9h31+e5h53xkxH2bed9jnz6PNV+EcB8wP40sn8Rx9R/tjAL+W
d+tD4hba5xa4doj2vFPaDniOA3jO5/IhwzZLPMeB81VNwfyjf0/heQ3gCmx9
MIB39BhaORgY4XkN3P+cLbBkfdYxPK8BXKnYMOPFnGN4XgN4kNSzqi1lhnhe
A7gZx9OPIvaGeL4A5r3s/S6AF1jmzZEfQ/uy4n7gPuHf34RpX1bgX+0aviwM
cUM/wKO5nb5J2zugH+DHLs/TPaBiS8/7M/wNW/8KrOdf71vuP9MSPQDfseXz
Xs8bFugB+K/fRbljtS3QA/DWg+U51ZwWeK4EuAinkuqko+boAebt7P0ogMsq
5kSJptJ+FMA3Hp9ru32GF3oA7rBGVfuwkRt6wP3Dq47/uqvkTM/lMTydrY8E
8LNnps6pv077SAB/J5T4UXq6LX5e4KJDv+7qhdrg5wX+4GT2vOs8Nhg/vBd8
YB15EV9E+zzge9x0gaePm2mfB+BBZcf0K9bSPpbAN7P1YQAeY7D5z4Eu2ocB
+PQE0cl2MxwwTuDPKi7vq9G2x3hw32m++90pO3wwHuDVAT1Kv1LoOWXg19j6
EgD3uay1cnE77UsA3PtLd0RZsyNeH/KJXYrJm/BiH7wO8Eds5/GBS4s2rQp/
TvuQQJ5MYebPNmzrDgeYdYfQUeo28P0FfnW3hFp5KD2HDtymL6f2rjw9Nw38
q7LqpU1N9Bw68Me9L3J2/glDz8A/8ScLTPwTjPED726yDo96Rc9HA9/Gdt4c
uPyzC5qyMvR8NHBN7/Bhh3f0vDnwN21qh81z6H0EzsGj+fhgGD0fDXyJ/crF
fp70HBnw3LFzWtYJ0vOn8LvDft4ceMsev1i5D9Qb8BevdNd359Dz5sCvvLJa
oaxBz0cD390iNNfRnvZFxPWFJ7d/vJOl5/WAx7GdHwd+ruGYeHsoPT8O/KmT
XKrqanreGfiB+1wHIjjo+Ufght1RmzlqqR/gSgm7hpQD3PHzwu9v/5pW7fOn
6Hlw4NErd5T+5qHnl4FLf230zK6g58GBE3vl5Oc6Ifi5cL8Z2zlu4CY+kwJ5
rtDPhfupwsjCDB36uYDLaew02SVGzyHiOsvxCZPL6twxfpg/dEreu1l1jcYP
fPUstcZvfPS8MO6/Cq8ylTYNxThxPxXb+WjgfleOdu04TeMEPuPe5KTZG2ic
wMu2XAmczEv7mcN8Jr/X95FfHI0H+L3zwyUKRmH4d4GznyMGPuTQNHPdYfp3
gY/R8AtqFqZ9vGG+Z7r2g3fjpnDaz3mU87PAbTWvC90d54HnVWG+sZU5hwUc
fmdnMOeMIG8Av1j04NrbI1aY9+B3qjZK7YvSZJr3gEdYBWzrkjyN12c/XwPX
B94Z/nF75SQH/N4BXx1c8/6jtD3+XfjdKanUL4lfRP8ucJZ0VbZrEe2nhOMv
+s+2EWRhPMBbmHMoEA/wbr4vzceGXDAe4JWXzxrdK6fzAeA7ElkJirecME74
nVpU/bzFdweNE8+PyAZwcuym/YiAP08d0OP6Rvs+Aff1GK/ZrkL7DAC/yZzv
gPiBq+nyXopM9sD4gb9JmZ78t9gd4wfe8HpoXNFRN/weAS85KLfKWJb+3sHv
prxj8qGBk/RzAW8YF2md2kY/F/bzWXbev+8p7bME3FHX6bjwZtoXCLjxQcX4
xL2B+HnZz1nA5wV+4WHxrzuWXvh5sU7oVyYQG0T7ewOvlOJcE5xP50XA6/r5
Sh9/oP29gTvn7+Xtt6J9UWA+cO79xrhQK9q3B+cPS/sMXifTPkjAk7IuD6+d
Tvv2AP/YxXs1+TDt2wN8U2BW8d3/6icDfBxzDgI8AP9zI19Nic8HPQC/X+Yx
dVsf7XcEvHnen/etg7TfEfCFkaWOVeNpfx7gPPvvt6otpf15gB+6oNbGWU79
wHsle/9t4Oz9t4Gz998G/oat/zbW39j6bwNn778NHPpvA8f9Hsx5AfAJ49n7
cgNn78sNnL0vN3D2vtzA2ftyA2fvyw0c+nJD/DBP2M/sb4f4gRew4gdP+/nj
fYHf37Otjx8djT6D1wFuwOzfhuvgPocjOxPbjWgfGODWZPAlx3U/vD78bi7T
ajX25aX9GYDbKtxse788Hv8ucAVmPzP8XeA5sxzmKcnTfinAvc+N/b1kN+2X
ArzD+5mR0BlfjAd+TzU6zxTxEBoP8O01U+KvVdH+MMAHBz7vOl0ejXEC38bs
B4Y4gRvPCVy5sorGCdztSPJQSS2NE/jxQwPrL/LTPg/Ar9rq5mTt96H/ngXz
O36bqfPgv2fB8A+hssllx2n/EOCzZbQ8Nxyn/UOAdybIXlnSSfuHAIf+Ifjv
VjD8DLMvF//dCoarFfYJbzOhfUKAZ+z2vTy0lfa1AK6r1dWYd5B+XuDRQiwR
zlg6T8N9uclNujo/vNAD1MFSzTweTdpAPQC/eZV/58lf1ANw7a+aS/8MUw/A
e6Pm6fQ50r4fwFlL55s6xFMPwB8y+2nBA/CgrzVlazqoB+D8hReXlFymHoC3
t2/148ygHoD/4kiI3FVKPQC3FDOe9eG/+voCrys+pGdjT+d7MK9byNbHA8ZD
Hw/891PY1rtDR6k3gn+4/nCbpv3FF7RfB3tdETh7XRE4e10ROHtdETh7XRE4
e10ROMxX22z/1Mo60v4JED/06f0/oqBkeQ==
   "], {{
     {EdgeForm[None], GraphicsGroup3DBox[{Polygon3DBox[CompressedData["
1:eJwtmXnAVWPXxs951rlJlExlaBCVJpqkQaJoMKRRE5FKE5UUMqckpVBKkyaV
0qBSNM8ZUjQQkfnNEF4y6315fb/ru84f93P/zv3ss885e6/7Wtdau2y3AW36
F2QymWH8CeZz+JPNZjI55hxzMN5lvUsukynNfCLzDYxDeX6P960RM3/C2AyX
YP6IsRE+jfljxia4OPO/GXvgCsx/M4rC9/EZX/N5r8C3c86DrG+AT2V+n7EW
Lsb8HeNtuBxz1fz3Ks38D6/3whWZf2V8AJ/P/AfjIFyd+b+c/034NzHjU/hC
5p8Y78GVmX/W58FVmH9hHICrMpfmvbpGZZl/ZT7M+IaR5fVnzLpw/9HvB2sx
/1Xg9drM3zN2w+WZDzN26Rozf8t4Cz6X+Q7GtfAifks7uDo8Fm4LV4PHwIPg
lvBieDDcCl4CT9T74bfhZ+BB8G74Cfg2+HX4Gvg8eAQ8Gb4T3guPh2+Hd8Lj
4AHwm3B/7sHZ8ADm61m/CJ7A+m1wM3ge/FWBr2cZ5m6MhvA01r+Ed+i+MP+L
8TpckvkQ4w24FPNRxQRck7k741L4Wd57A1wHngjfCjeF58I94Mvg6XBfuAk8
B74FbgTPgAfCLeCF8J+KP7gG837Gargo87uMVXAR5qsYxeF+HH8lfBrcF24M
nwDfDTeDT4F7ws3hU+HecFP4ZLgHfDlcBL4H7g1fCI+HL4MLw4Pg2sRHWcUw
1/MI85cZ759yrBfi/8cx1+N4/p25hdd183uxO1wx/Fk5/tmS9TPhu1i/Fj4D
HgzfrP0APw7fBFeGR8Fd4SrwaHgM3BFeBbeAT4fvgC+Fj4MHwo3g4+E74YZw
IcUAXB9OcC/4YvgYuA/cAD4WvhV+Eu4HvwGPhTvBq+FpcG/4NXg3vAwupFhg
LNQeUowwXtA+0p5gvAgeo73OWAofq/jl/aPgM5iX8/op+Fu4cta6UZJ5M+uz
4KO6bop1+Ezm1axPgX+C18BT4Z/hTfBM+E/4NXgB/A9ciTEfPov5dtYvhqfC
d8OXw7PhO/OxNxN+Gr4Z3gg/AreGl8Ij4DbwMrgfXBeeBA+A68NT4Afg5vB8
7Tu4HjwZfhC+El4A3wU3hmfBDyl24Rfgp+D+8A54EjwY3gNPge+C9+n83Lh7
da2Jn/vhe3St4Ufg4bof8PBk/V8KP5msC+vgscmfsQZ+Ilkj1sKPwiPhl+AH
4fvgRfBo+HH4FfjxZA1aBY9Jjo/V8EPw/fBieBj8sO43/DA8FF4Cz4UXSDfh
efAL8B54fvK93wdPTP6dW+Bn4dmKKXgk/Bi8Ap4Dz1ccwbPgufBOeFyybm6A
Z8JzpGXw+GQN3QjPhufBu+Dn4OcVm/CEZA3dDD8Gj4JXwguS4+wdeEWy7nwC
v5SsOx/Di5Jj9D14WXJ8H4SXJ++Nj+ClyXvgQ3hxcly+D29Ozh/fwluS88d3
8CvJ+fJzeEnyXjoAr0zOzZ/C25Lz0L/hPcn56U94d3Iu/APekZw7f4ZfT86F
R+A3knPhT/DC5D2zH96ZnF9/gUfBo+GX4beS9f03+LXk/PojvB+uU2Ad257s
A36Atybn9e/hXcna/Sv8dnJO/R2+kbkS8fyY9lpyrG9ifRL8LLwt51juyjHr
s47lm+B1WcfXjfDa/N7UPt0Av8x7P+T1Z7x3E/wNfBi+hLkEx/TnmGOT9a5Q
zjHVg/UtrB+frO/Hs35cslYeBxdO1tPCOe+P7hy/Oetr0xPelnW83AJvhcsr
z8El8noi3XgRrsC4Fz5dezmcoxXbUznmbvgd1o9J1uVjc95/7VlfmfVevw5e
kfVe7AVvz3rPdYBfznqfdYHXwOWUd+HiWWtDO/gleYnkz9vK+T+GL4InwSk5
Vx0Dz4Cfg3fAz8PL4L3wULg83zuYSyTnrRKsnw63gk+Hz4Bbw2fA9yT7m+fh
yfB0eLt+FzxEugxPg2cpV8BT4Bnwq7om8Ez4NXgE/Ci8HH4KngCvh1+AN8Lv
wqcl57/T4OLJebQ4XDQ5lxeFT0jOhSfARZI9QRE4l5ybE3xKsm84FT4RblLg
/L4v2Y/eBJ+c7BtOgd+Efy+w/yyW7CFOYv2kZJ9xMrwx2Vd9k7O3qcG9eJJ7
0ROuCT8FHwn7au2XH8M+WTrwA7w+Y334Key3td9/Dnty7bW14Rwqjfou7Nu/
lq6G40oaux4enXGevIXv83V+X3wf9uH6btorO+GyBf5NH8LVlA84ZmjG+tww
7EN034tl7XNO4nWHcA4tr/0S9jnBn25Z+5xCcGHtsaw9dzbPGcYXus/Ky7o3
vC7CeJXXXcP+cx7nPKoY5fWryfVL0XwNMyhnvkM5JZwflV/mhP2wcsTscA6V
zu8K+wT5FOmEru0p4rBPkLZ/FvYqX0gPwx5D2qtYmwH/wedtYf3JjDVzR9iT
SM8PhD2G8sIXYV90CD4c9qhfwm35DRvycbsv7G2UI/aGfYtyx6fwkoz1/2jY
Y0urtRf1uYflh8M+XHr+R/gaSpOv5PxL83tW9+hEaR7jP2EPr1xwMOzNlEd2
FfizkvJQ2Fd/xfr1nGcnax8ov4R/u/LXzax/kNdYnbtYPgbah/1MOdavCfui
MnBHuDb8HNyH910h5j2dwjXIHNbPS/bZs+GrwnXNDP0WuAI8HS7DMZ045lm4
cbiWmQZ3DtcXc+FLw95YWlQ/rPlT4VOTa4Mp8NUFPucjfId24f2ofdk6XJfN
5JhmcC24VM41s+K1DPP9zKVY/5/yR7JXnswxH4V9r+razgX+vU9n7V/lYy9Q
7RD289LGtuF6cBbcPFxflIab5L/PWXAj+Hx5XbhpWCtKwp+H/fO/cq5b/8m4
dr0x7CErSmfCeUf5R//XcZ9LO/KsOrdn2MdW1j3N38NzWWsZ9sbnsN4KbqB1
uEXYx54NX1Hg6/+Aapaw7y2bsx4Uy8fbdWEvrWv7d8Y10on5+Wiev8u/PsTo
EvbG53GeG8L+uQJ8E3w1XClnzcjmNUTv03lVd2m9cF5Pfg/rhzThiHyN3stc
Kq8rNbPOe/q9+t1V8uul8noi/RmYv7b/zV+3reHaRB5vZrgel4ecHq7T5T/X
cs7H9X2y3jfT4d/hNxWz8G/5OkU6fAheBN+nc8ILC+wN9sOL4fsVS/AKeJh0
Cd4BT9P9U0zBI/Td4FXwo9Ir+R/4EfizrDVOWvcLvBd+Dv4L3qN9pt8GvwPP
VTzDW+HxipGsf/ev+Xh5MOwl5PmzOfd55DNXcvxwaQjHb4Ofhn+QNsLj4O91
XeGJulfwdniCNCpr/XtCcQivg8dIc+D18Fj4a/mZsJ9RffES6w9LV1l/EX4Q
/gDuAJ8LP6zvnLPGSmuV39bBJzN3ZJSDh2WtH+Xh4XB7+Bx4qGK1wLX8Q3AX
uCI8Ev4cXgGfwNymwHtfGiC/cxY8JGu/UxK+F/5UPgUuzHyAsQiOAuuC9KEg
7xXUYzmb+Ud5Me3xAu+JI/k9If1+iPlDzrkPnqNYh5fAD8AH4FpZ58IajK7K
Jfos5S/lbO2JAudN5QXlB2n2YjjH3Dfn+L9VHoPXW6RLzL0KrHvj5LHDHlt1
opoY6nepphgY7mupvpMv6wZv0vdIro3l085Prqvl8eT12nLMco7pkdcE6VLv
cM9HNewl4VpAnm1wXrvk63uF84Vq2+7hftF8uFu4vyRvWT3cP5FvvzvsdVUn
Vgv3UuTbG+RrSXnai8L3XT7tjnD/TTXyNHhgxjVjrfC9lm8cEO5BqYatE443
+bp64ViSV7wr/BtVO9cNx5v8YY1wnMhz1gzHiTznoHCvT3X6sHBdoxq8QTj2
5GP7hvtyqqn/CfdIVTddmNybkAceF+4HyldXDfe+VNfcE64dVLsNCdcOqmcr
hXtf8rrDw7WVegJPh/s88t73hmsK1fuVw/0x1QVVwv001SZjwzWOarS/wr5R
NeOkcL9Rfn5UuD5SLT8yXGepvhsdrl9Ug1wQ7lmpznosXEOpBu8T7hOq//C/
cE9VteeIcLypxleNMhQ+SFw9Gq7LVONPDPdPVDv8He7NqvZU3aD7+5Z0Jrl3
KZ/zYrIHks/ZFNbqK+E34HlwS+2h8B5sAd8ZrjcVn4OSPY18y4ywRl2Us6eV
lz1e/i6s4XVY75fsD+Rh6vy/EbZP7hfurVVlvX2ynuqzuibrSHu4S7KOt4Vv
TNaFdsqVyZreBu7PeTpznvOVN5P1/Tpdq7BW14WfD+eO+jnrgL7DYOblYU1u
pHhO7gvLU61h/RnWm+m3J/dw5dkmh3X4QviZsC7V0t5M1sEO8MvhnHI5PDWs
abXhBeGcdTE8N5yz6sEL4ZFwA3hZOBdcBr8Szi9XSOPDeaQJ/ADcB66mfBTO
O431fRhlsq5teyZrXGe4XXJ+uhq+NjmPNoX3hzVT1/a9sObr2r6V93XKpcov
up9r1VMJP5vQOX8La+/10orkfre8a+/kvoP84Vccs41jOsGvh3PutfChsPbq
Wg1M7pvLf74bziO6p92TNb0j/GU4X4g/Cec4xUafZF8rf/s+6yszvu/9k3v9
8s9XJ/sJ3YvWyXlXcd4y2UPo/m4O+5ar4OuSPcE10uTkHr08fItkn6Hrf02y
D9B9kddSTaY6bUnY51yi/RX2RQ3hNsk5Xud/O5wfW8G7w7mpdc41t/yjasZW
yb6qOev3h3vOF0i3k58fyD8vDfuHS+EeyTlb17lDsufQde6VnGt1j65I9lv6
bs2Sc6pirEmyJ9P3bJrsw3TOhsk9Ru3fS5L7itrjE8I+rSY8PuzlasCXJ/c2
FcMbkp+dqB6vntzn1d7cHvZgisPbkp8PqZapmdzT129slNzn1D69LLlXqT3S
OLmPqr1TO7kXXx0ewzmHZMy3hZ8LVJGeJz9bUt7cGPaQup5Dkp9Rqb5ek/yc
T7XqquTnfKp/1yU/71Hdujr5mZ/qjjOT/ZBqk07J3lT3sX6+byNNqJX8zEB7
s05yT0/Xp3OyJ9a9rpvvC+ka1sv3f6QhZZP7g6o1Ls73iKQbG8KeVj76nOTn
Iqo7Lk3u60rfzk72cKo9Kyf35VUTVU3uuaveqZL8DEA1RYVk36PeRcXknr7q
jkrJvXvVI/JXqpnU/9FzUtV/e/n/Bcm9fl3nvsnP5FRvXpXsWaVFq8MeWDpT
LfkZgHS+ebKXld6WT+4HqXZ+NezVte/KJT8HUv1VOtnLqk48K9mzqk4smexl
VRt+HO7nyG+em/ysSHVcx2QvrlxWKtk3q7b9P7na2cQ=
         "]], Polygon3DBox[CompressedData["
1:eJw1mgf8luMax9/nvu9Xu4S20R5W2mWGopRRWggpKkVpSOSQkcSx92wJ7aKS
Nu2lgWSEY5xD2cc8HM7v2+85n4/H//0+9/s87zOu+7p+1++uVt+hXYeEQqEw
Rv9L+lvU/w7W38szcbFQ+Fn8hriext8Q7xY/If5B47PFb4ivFe8UTxVvFg8X
bxNPEv8k3iquq+O3ireIR4i3a3yy+B3x4+LvxbPEJcWVxYPEJcQ/ireI6+j4
LeL3YqHwivgt8UviEhqvJB6o7x8g3iC+RrxF/LT4APEh4v7ioniTeJj4DfFE
8bLo+1ms870oPlpcQnyiuKT4dfFE8UrxDPFL4vvE88TPi7fqfCPFO3S+KeKd
4rHiD8QviN9PPv438TzxD+KN4iN0/EbxB+JJ4v9ofL54m3iU+E3xc9yv+Fnx
r+K54g/FL4oLOv5l8ero41eJZ4pfi/7+CvF08XZ9/zqel46fJv5WvE58qMbX
id8UTxB/mvn+94hfEP+V+fm+rPPdL54ffD/faXy9+DDxeu5P44vFb+fX82+N
bxbXFm8Wfy/eID5cvEH8i3ibuL54m/hZcQPxHfq9oTwPne9V8S6NLxC/qvFL
xEs1fo94qbiPeLn4Pu5fPFi8XvwY9y/uL14jfoT3Jx4gXit+VLxQ3EO8UDxB
fGf0+3tMv/eQeJXGrxCv1vjD4gXi7uIF4jt5HuJu4pfF48VLxJeKl4nvFT8d
/f6n6HzPFh2DxOJWbc/o87jo+HtY4/eLl+v4vrw/jT8gniJuwbh4pPgVcW/x
q+K7xVPFLcWPiK8VLxL3FC8S3yVeLL5YvET8d/GT4iria8SDxCvE/cSviR8k
nsXni18S3yGeLT5bPFN8i/hjXe9y8fu63kXiGRpvL35O438TzxSfIZ4mvkk8
S3ym+HnxzeK54nPFs8W3iUuJq+bXU0r8D51/BfNF539FPEfj54hnafxW8Tzx
eeI54tvF08XtxFPFN4pfELcVPyu+QfycuJX4UfEo8fjofPNo8P2u1Pjl4tcz
v+87ovPVI8HP/3mNnyJ+RuPXi6eJTxY/LR4tvit6fj4RHF8TovPf48Hxcnt0
/nkwOD5HRsfrbcHXPzw6nm8Jvr99yc+3kvg18RfiJeKK4hXk0+j5vi44P/4r
eX4cKF4Oa3yt+CjiWWN7tS0TH6LxVRr/PDlflhcvZb7r+/PIz8H55qvk519Z
/DqxqvHpzKfg/L5TPJd8GZy/vtb3V4qriFeLvxGvElcVrxF/FP3774kXiv+Z
nB8qiJeJP00+X0nxYt6/eLb4gDy+Pku+vlLiVzlf8vVkeT74RDxHXCKPl/Xi
oeLNuv+nxOvEQ8SbxE+K14qvFm8UPyG+Lfr7DwTP11uix+8Lni+3Rh9/f3C+
GSu+Snxv8Py7Lnr+jA+eL1FbJZ17hrax+jwqej7fofFx4hHR+eHW4PgfFj0/
xwbPr191fdvFDcTbxRPFjcX36HzDxJPEx/H74uHiHdH3vzW4HmyPfn5bxHPE
a5Kvd4O+/7h4dHS83xmcr57SeE3xTRq/SjwmOj/eHZw/ntF4ffE4jQ8RXx+d
DycE578bovPrXcH5c6W2g4Pf+TfR5+TctcTtxLuS68e+zPVpsLiiuKWO2SPu
qu0najU1Vt9PGj9In/tq39sa66LtR94tNU3j51DDyM3iV8SdiUlyGTldPDO6
njXgfZCLiEFyofbN1dhF0fnpquD80ASdo+0t7Ttaf5dE65GG5D8dv1u8SHwk
+YtcIz5M3FXHV9fxp4gPFXcRV6NeBWsjNAXaokt0/uir/ddo/FxqKLVJ+xZr
7AxtdfS5p8YP09iZ4rriXuLDi36GPMvu4hri9uLa4h7iQ8XnUXOJdWoi52PO
UyvImeKzmaPkOmqE+ILo/D0ouL5cGJ2/BwfXk2uDcy0593KNHU0OF3cRXyEe
gz7keWa+n27R+ffy4Pg8Pzp/9guO32OLrk3UqMEaa0xNE/fiHXAtzHlqFzUi
+jf57ZHB+XxAdH0aLR4j7htdH4YH5+MO5EC0gfbN09iN6D3iRdt1GusXXX9G
BOfzgdH1+/rg+nFW0bFJjKJ1OpETqcXiBeIWRWsnNNTd4lbit6k1zElxu6K1
EzFH7J1OjqKWil8UnxBd787W71XSWMfo+n6h+Gp+P7qeXxQ83xqK9V+hdbD+
5v0z/7sFz61O0fWtd7BeakuOJDa1bwqxJt5D7FITiZ24XyoWMu2rrc+nUtOp
pdRw8WnkYPE4arb4SG3aVTg+WE83EZcVnyYuJz5OXEZ8qrgs8a/tQ2q19k3S
2FHaDtDnE4L1e6PovqJNsP4+VlxKfIq4tHiIBkvo+PbiCuIW0fP/DPGB4sbi
0uK24jLipuJy4tPF5clH5Au0iLbB4jrR+aWkuC7PKlr/d9D3D9L48dp28300
QZ4PWuvz1RpvqLHe4jZimqJG4pOK1vJjC9Z2PP+G+nyxxmtqbGO0Xm7EM9C1
nKB976KFtO9xjZ2krbo+n6vvV9HYyeIa4vPEVcWtte3S98do34Ma66GtmT4P
0Hh9jXUWNxJfIq4lPlFcTXyOuLK4ZXS/dqa4ovjn6HzWDH2q62kd3R911PjB
5B/mtPgycV1xG23voKW072HyBTGgz5dqvLbGuoubivuL64nP4R2L+4jrEA/a
Fuv4C3iGxFN0/To/+H0wR5gr9dGDup6bovV6Pd5Bck45TTwqONcwB6g99ATM
jeOj61EnjV9ZdMzTK/AOeBeXisvSe4h3UVvFpdE24rfQWuIy9Irit/P5yLk7
B+vhd4K1FJqK3oN7OEufbw6+t9LJz3t45ngtGR2vFTLXKO6Re62VORbXRufa
1drXQ2Pro3P9WnEv8RXowszPlGe7Jrp2va793YvOmdR+5jy5lP6OXPSaxrsV
nWPRAk0Kzr3kYGpL7cy5mZzakfoenGvJuR3EfwvOxX2K1pZozD3ky+h3d4/2
NeNcRWu5Vdr3qcb6iauhTcWfkZ/F1dGK4s+ja/gR0fmF2s49/6HPUwp+Fhdp
307qqY4ZkN8/Wr1tfv3E1ETxqfnzIPl9oT9fkrOi9Qm14u86rqm+G/kO74It
+pn+qc/PFfysexetHdGQaN1jovufk7RvoMY2BGtJNCVal5w+UJ+fCs71F/Ib
+jxT+97QWP9irs3E/46+B+5lh/hHnp04iGeIt4rXRWuTNdrXk1qR7Bfszewf
8MyI1X8EP0ueKbH5cfCzRsOQyxcEaxtqELn15eDaRI0it78UXLsuZo6Ih4qP
LLrGk9sXBtf+24N75T4F9yK843WZ75l3jwahVr0SrE3QVNSCRcFai3vm3X8T
/CxGJsc+OXYQXkuyPipHTGm8V3R/dqV4hPgS5pz4GvFRxF90fzksuD5zzS9m
jlnuhZz7QuaYJRcfmKx/0JTUh6G5fm2n4z8o+pzTM89ZfoscTu+JxiO3846I
1W/z+GsUrPWivvMdc4R5oe0nbT8Hx8xkjW8PjiXeKdpzY/C7JibQqpuCY4Uc
Qi9LjSe3MKeInd3Bc42cRGy+GZyryEnMjR3BuYo5Rq76KHjukaOmincG5y40
L9p1abAWRuOh7ZYEaz80D7VmTrAWmpnn2xnB2oQ5g/eBxmcuobGoNTODtRca
kdw/K1g7kmPwoiYVnHuoQZMy52hqExqa2jk7WFsT4//NfM3EPjns98zPkNyG
pkebLQvW+mWS6+HIzPWcd1gqul7zbs/VNq3gOc3cxoO7OrMniDd3iPg2cT1x
G/KLOOncs8TbxOdTAzX+jHhV9PmJlZpo7mTPqX4+n7PknvnYzDFML709n+/M
75DsWeFd4dn9J9rzwvvC0/ot2iPDK6NHx5tsnTx/0URoI3oMvIjWeTzSs+Hl
4QnSy83Pn/fkPF+tFRej43NYcs/9W/4+6MXpQWpk1hz0JniqeKt4tH9Fe6R4
pXiuf0Y/U54tNQutFbV9XXCO7aPPw5P9g3IaH5Gcw8nl5FjmNz3bvlwPEw/k
sL25XsYbRWM0zXwOtAceMV4xHl8hzw9l83GeL/fEvZXPf6+Cts+oJcz/ZE8U
b3ST+Pfo6yuf92ic/zKNH6TxpTxj8Q7iL/gcvZN7xr55fSZX4UHiReIh/zfa
oyzk+R/vEk/l+7xfw2tBw1XP3AOi7ahtx4kbcw3RMfGxxv4IjhVi6COuNTi2
6DvoP6jH1GV6Krw6NDu91pXRfuINwf7ZteKu4nHiJkXXI3qNJ4P9Sp7hh8Re
8LPlHe8h9oLf/dHJ9ZueinrPO/9A/GtwLByj8QsL1mjoGZ7B++Jfgp/Nkcm/
T4+H/uqv8dPF12n8mKLzYk30De8k1xP0cjcG+3t4yHjJeMK/RtcAagGe0+/J
HhReFB7Xt9EeF14XntN30R5Xxfx9fh2tx0Jef8mleFA/5P0t9Zr6Tb/7VF5v
8YSyvP6i3/Cw8LLwqL6P9qSq5vqFWoZnVSXXNz9Ee0ylcr1ILsaTKpnrh0+i
PSm8KTwXvFA8J7wnPCy8Szw1vDU8rr3RmrZyZs8WrYtHd2Cut76K9sAq5Hpz
n/ioZH1Dj4w+w2PC693vEUV7LAvz/hnvBQ1zlbhkwdrmp7x+vZvPlyuKfl+b
8ueJZh6SWQOhpfGk8aGfiu5nWMN4P+9vWNtgDK8aj5rvdBR/Ib5XPD9a79Jr
UYPR+qzhsJaDhz45uuY/lLnHRQuwxsJaCx7rM9E97+2ZNT29MGscrHUQ8y9E
r6GwloKnOjV6DYm1JDzcidFrTKw14cFOi/b08Pbw7B4RNxBPzhzDPaNjeF7m
GCe2dzKnoucwc/lE8Xv0Jsy5PJ/8GezxNIvWKMxpPJw+eXyXic5p5DY8t18y
r7ngxeF5FoM9ObxQPP6VmT1BvP/mRa8H4BHjFTOnmFusmfwR7SHiJaKRhkZ7
HlMya6oBeX2oEbyG81uyxzg/s0eC90gOWSG+rODcwhrQl5k1KGtDR4gfFDcX
d4j2CPEK8UAfivZM8U7xSB+L9lQ359f7RLSnvTw//36vu2gviJ4PrwtPHW/9
ioLXVvDUWdvoV7DXjh6dm78Prg9PHL8Jfwl9ikfP2gSeJd49HtCzeX+AN4Tn
vibXM3jx5Mi1uZ4ld+LJspaBx4NXi+fJWg05Fy8Uj561HTxMvHs8TdZ2WBPC
69y/xpTlnm20R7ws1894x3jErK3s9/Cj/bKJuT6il8WTYq0ADwyvCs+JtYS2
BXtRrKHhJ6Dh0fJ4lFUzaza0G2tYrGXh4T4QvWaH/zRaPD16jQ6/Cb8MfxGP
slpm/wnvEv8RPw2NiFbc33Nruye6F+dzlcw9OPvI4ehl9PbgPN7R5nUye2l4
ZKy1tC/YO8PDZi0Hjw5vGw+btSI8Obxt1jRYu8FzY60DT5ncRo5Df7JGxFoR
+nxQdA1kLQkPktp4abI2KeRzlRxHrjs5eL3o2OR3zTtH29ZK7n8ez+xXHJGs
tdBc+DO1k/uPJzL7FdRwanmLzH7YmRp/tGBPlv6HGraL2hFc22om+0GPZfZf
6ia/a945vesZyf09nvT/+yW05dfBtadNcj+GR4dXd1qylkJT0b/VIQeRezL7
Ma2S+z08PLy8lsmxQszgRVFD0TJfBtfWssl+0qjMfhw1Fe23N7jW1kvOhWh4
tDz6C61HDiGXnJDc/+EB4gUen9z/4RHiFaJx36FWBmtfagq15Z/Btfvw5Fzy
QGa/mhpBLp0bXDvIMfXEFwTnnkb6fqeCezZ6N3I0xw8Mzt31k2ORmKSXa5Dc
G9IT0hviIbKWj+eFt3iixscX7LniveI58m8H8LzwIvHExmb2zPHKTk2uZXjG
9EsdkrUEmoJ+ih7zpry+oZdPT/Zn8ITpv9EMaNuvgrUEnuItmT18vEY8W/7t
BB4mXi6e262ZPX28OHqdluLWmf1JPLzxmf0svD08YvwtPCr6yQuTe5EGef/d
M1nLVM37RdYA8JPwg1gbYA3h/sz+EmsLxCyxy5zAS2QOMBeYM3h5zBHmCvoU
P405xFwi5vECiUlikzmEd8g75l3jUbJWEfLr+yt4vqK56EX2BWsx/NhW+n5F
akZmP7o5+ZR4ie7JeB48F3o11iRY+8YTZ62CNZa7M3uWrL1QG1lvIz+Rp6g9
rEfgv+HDtUv231gT6pzHK9ryX8HaCA/2zsyeKt5s+2S/hjUS/JJeyX5BtdyP
waOdkNkTxbu9QOOrC/bA8G9Yk8GPw6/Dq2cN6K7MHilrQz2Sf79i7gfQs9Cr
vhvcy+Cx829X8Kjx3k9Ozt3kcPrzhsneBh4JXknb5H6aNS36787JfgI9N713
5eR7I6aIrSrJ1849c+9Vk6+Ne+LeqiU/W66Za8fjxOvEz8CrR9Oi7T8N1rpn
J/f6eHx4feck+xt4AHgB5Gj8EPQmuZs1QbTNF8Frhecla/uQ+ynkLHIXngBr
C5WS5wJzgLlwWHKsEdPEdo3kWOeZ8+yri48pOEaIlZOSayM1Ev+jU3JvTY+N
t9Et2X8rk/sreBB4EXi8rDWgyentPwvW6s2T/RXWDFg7aJrsl+DZ492jhVl/
wF/AZzguuVZTs/ET6UHppVsF96bNkv0TPHe89zH6u6/g/pU+tkmyP8MaE2tN
9Ax4D58H9xItkvMrawysNZDHyefo0U+CPYrd5LNg74KegN7gx+DeGs12mfih
YC2K5nyvYO8LLUpNpDY2z+dqY/3elQV7hniH5CxyF3OauU2PRK+1J7h3wpPB
qzkr2Ks5NDkXkaPIVdR8tBb/3gwtQM+1SvxhcC/WJXl+xNxfOyS5fpBDyaUH
J+dSci65d/8aUOY1WNaGzkr2flhTxm/CAyLfLw/2hlhTujmzp8haU8Xk2sA+
xvCQOH5zsLdULvncozOvf7HxmZrL2lh3jS8oeA0Cf+/8ZD+3dO7vHZRcG6hB
1KKuyb0mPSf+YvnkXoN74F7oOcrnsUAvckqy/8eaLv5cx2T/kTVx/MD/AXa1
4Pk=
         "]], Polygon3DBox[CompressedData["
1:eJwt1wfcjWUbAPDjvN72+NL6GtLQQiHZmygKTUWkUnZ8UYpU0ictTcreI5U9
k+wys7esykgiRWh+/+t7nt/P5b2v/33d55znOfd4zhWPtru7bTaTySwXueKt
nEymp1iQN5MZoKM0vE67nXbfPJlMeTUP6e8jPhSL9A3RV17dfO1+2mvVdVT3
uv4Bor9Yqm+4vorqRms/pT1WXT11TfUPZA+yXqwkq8WGiMFiub6R+iobe612
fOA+6sqpa6y/HBvNhusfKR8lxrBObJK6e9Q1Z4XZ82w0q8XasI/YM2woGyae
8xpl2Sg2THu4mhHievYf1k9NBWObsPfEu2KhvoH6yqhfoj1Me6u6LVHLBrFG
rLe8lLG1jSnNRrAhuck1xrV+wp5jU9Tdp64l+5R1YVNZfdaKfcw6s8nsXtaC
9WW3s/+yl8V5XrdUes8Haw9UMyi93mfZRDUTxA36evH3xZf6Bukryz6Q9xZf
scGsHCui/YL2R8bV9r5P6C+TfjdD9Q+VDxOFWMe4NnXV1TVjN7AX2Rh2O2vL
hrIW7D32vujgNaqwsWyT/AV1E9StZhPYD2xffHfq+sU1i8X6hmaT+7xBe672
CTWDjZ2vfyfbzPKK3LiP6n6I69L/rfx07T/UfOTvaLFKewyvru427Znau73e
m+pn61/P5rDjbBCbx9ax2ewY+y3mm7E12FS2U95d3XR1Ndk0tou9wmaw8vHe
bERu8v7xOSqkn2EkGxPftyiZrrP+ucl190vvddzzr9P5WkXfAO0G2WQOxFx4
gh2Lz+39fo57oH1Cza1iuvxbNT30fRZrmlVkbWOcOMXY2mwW2yt/S91cdWvZ
DHaY9WEz2b9YDXaKdj5W0t/qbDLbHnOSTWWV2adsI3uejWc3peunT24yD3ul
azjW8sr0/lTTV1V7nPZmY180dmJOst7i+x8QczzWWm4yz2O+L0vXWCW2Rnui
9n5j3zZ2UuxfrIC8mCgg36ZuFntf3Ww2R7zDSqTrom9usiZibdRin7M9anp6
vTksLyvNcrT9y1znv5vT9dMvN9kvY9+8hU1hO+I7UjeNVWOT2DbWjU1J953Y
f1ak+1tVr1FR+2Pt9bFXqRurvxL7hG1gXdg4Vjzdvz/MTfao2KsmsR5srrpH
1XXMSeZLw2yy/mIdFlBfhy1gB+W91H2l7g42n/0Ua5V9yeqyhewQ680WsTvZ
EnaEDWAr2A62gZ0tZrCtbDtbLz9LTGdb0rW6RX6uyCce8VnqsS+1f/Z6H6hb
rG4TWxSHVuxF/ixjd7Gl8qPqBrKVbCtbwU4W49hqtottlZ8nZrEd6byvIG9t
bBvRwvtuZF+xf+Sj1S2J+cHWsTPFNLaJ/cZ+l5eI7479wy5h98lfNPZKVoNd
zh5ir7JCrA67lNVnXdlVrCa7gjVhr7HCrC4rwBqzHux6dgc7yk6wm8Q37G+W
n90vf0ldQXYru4etZn+y4Ww9O8b+YDfH2mQZ+WXiAXk3dVej29Tdy9awv9gI
tiE9Z2pnk/0h9omWsZ+yvel3Ft/dHHYxu1u7i5rLjK1q7DdsZewRYjxbw7aw
r+UnxfMAW8X2sx/kV4pl7GBO8h775FeIy8Xj3mMv2619mVis7kd1u9l38kuz
yR4fe/0e9r08v1jE9rOG7KD8IjGfHWH72B55AbGEHYhzmT0mH+g6KrN70v3+
i2xyFsWZNMZnuZ/tYKeJSeq+V3cNeyLWoJqyrBFrwHaxM8QUtoc9wHbGWSQm
s92sPtsUe4n4lG1nD7JD8ovFAnaUHWA/yguKr2OPZ9+z7fIL47uIc44dYofl
hbLJWRBnwndsm/yC2O/YLraZLU/PyjgzH3Rt37JvtM8XX6jbqe5Htl9+VTZ5
djzEDrKf5NeIlewX9gs7Ir9BbGK/s5/YAfnVYgU7zH5mv8gLxz7GjrNf2TF5
MbGF/ckOs1/lReIMYSfYEXZcXlxsZX+xq1lz+bvu/c3sfnY3W8X+iGc9to4V
ZM3YO6wEq8/msb5sDXuavcbmsj5sNXuKvcpmsw/iWll79gr7gvWO62JPsu5s
DvuQrYpnHNaDFWP9Y47GGmJvshns7ZjLsQ+xrmwieyWbnEVxJhXPTZ6HxmeT
58t4zhzFprO3Yn7LWxv7grE3sjdjf2UNWJd4bmB3sO7sGlaOTWAvx37ImrAO
bDJ7lc1jTdkz7DP2TqyNeD5gL7HP2XuxTlk79nJO8lzXMps8T8dz9bU+3yjW
IeayvK66R+P5hbViw9kt7IE481l79gmrwx6OM5C1ZiNYDdaAzWTvsqWxD7Fu
cV6yNmwkq8kapvevezZ51o1n3u7pGd8r1ot8ecyPeAZnTdkAeSVj7zJ2POvG
PmcPsfZsLOvKPmONWDs2jr3EZrLG7Ek2hb0Wewt7jD3LirKebAZryJ5n09gb
bCFrxjqzU1kl1o6dym5kp7MqrAM7nRVjp7DyrCU7mRVhuawMa5rn/9t65np2
pkY19gw7k93ETmJlYx/Nk/zuK8ROY5XZk+w0VpRdxO5inVl+VoVdyR5mr7Mi
rB47zv5kJcUOlkd+lXhE/kb8zmB3ps9cpdgj7Jw40+Vn503OiDgr/tbXSH6y
KKfdnJ2kr7CxZ7Cq7Gl2BivOzmLVWSd2FivBzmO1WCt2ASvLzmW3sRbsfFaG
9Wf3sp6sKKvGprLXY39lj7NO7HY2jx2IZyS2kOVjt7Jm8VuLlWbnsJrsMXYu
K5Xup8uyye+C+H0wzs3+N7uTPSu/VF1ldRewuuwpdjGryJqwf9h1sRfFWpBf
KOrJO6q7hFVSdz6rw9qzi1iFnGRexvwsGOe5dlfve5+6ter+ZiP1beT/A4RL
KVY=
         "]]}]}, {}, 
     {GrayLevel[0.82], EdgeForm[None], 
      GraphicsGroup3DBox[{Polygon3DBox[CompressedData["
1:eJxFkr0vg1EUxm/f+7Zis/iOYGEzia2TTURERAghrfqMr8VHJ4uhWxMk/gOT
1WQ1WQnKpgkiQmhK09TH7+QcMTx9nnv73HPOfd7bnlwdWgmcc3HgQQF8gwdQ
BK+gBkyGzp3C83DZfM9gmvUbnIRnQ/V2UugF/gQRMMpPNRgDVfwXhWPwAv53
/k+F2lNqnltf8UvvJxBD3zntI36ZYylU30yoc8jZe+spvfPGcl7OTka0zhR4
pPexzSyeivlk/g94Dt4DQ3g34X0wjN6Ad8EgegtOgFb83V7P5a1XxXpHbL6i
1SyDOJsZ05LBRVRzKFm2knvJ7lKw7/Cny5bPDr4R6qzD43AAJkCWdR+chjuo
PYCu9fqNAvg8+p+LzNnitXYbvA3G0V94e73eS+57w5km1hE4Cy/K+5Bs0F1O
8zlCp9E/6Bz6EB3gvwXNXvUZfOC0ziWo89rrBM6w79hbQ/dLfuxfs27wWlNy
lrcg9014fauSfw5Po9ezKXtLy/AV63qvc/aYlkx+AV8qa0k=
         "]], Polygon3DBox[CompressedData["
1:eJxNkltvT1EQxff8/+dUJC11a3rRqBee9KmRoC2taokiNOLSW9RdSp9c+k4j
LdKWxDfwSXwD0rq8kSAiERLiAfVbWfvBwzpn1qzZs2dmz9aJqRM3KimlTlCA
i3ze8a9ESpPYzdWU+rD3g3XYqUzpPr+12K+xAzyF18PfYLfy303sLrARuw3s
Cfuk3SLnFuJPwp9g3wN7sTejvSj9F+8GG7CvoP8i/iMYw27EdxBtIFzDX3zX
0Oqwlzk/Gq6/hv9YOGcFbV/4rgbsQezD4TMr+KaJX4P9iti3pftUv7OFe1Jv
B+BzhWMUewj+EH4btHN+CP4Y+w8YhtcSs1S6Jt2j+x6hTYBv6M/BJ/wz8LNo
P5LnvQpfZ3hmbbl/xX4HVwvnVO4j6PPwC+BD8oykN6H1h+tV3Q8K86b8XupB
79mc3+s6vAznUK6R8NtrhqP5Db8k6605h+au+Sv3ZfAzOV67sx6tJzxvzb0F
9IZ90u4Q00XscfhiPq/e68Glwm+uXjUj7cJ4+C0/w3eE65WuuJfUchP+FX4K
7W7hmalW9aRZyi99Nf/T4EzY1p2a+3Zi3if3oPs3wY+G51ub76ipOp/u3pnf
Xzsz/9/Oqt7z6BX4s+Qd0i79xjcIP8b5hcI7o/1tzPumN9Q+NuR90Q5o/sPh
3dCZbVXXpVzaSc2zJefvqHp26vEc2j86FmcO
         "]], Polygon3DBox[CompressedData["
1:eJwtkLsOAVEURc+MQeMxiHchfkCpQqMiEoxHozI6BRqvSqsyOn+g0qr8gVoi
fkW81s0o1ux99jkn987N21NroouICV7Q+WQ9IlE4Uz/QpSFiaSJtKJNZZFuy
ErUf74MntcZuBh+BI3NXdE2eRO/0dnjHcLM6uzUI0SvSe5HF8QEYsDvzuBdK
oyYcKC/ojSyGVtRdNPfcBXTxHSgwV6U/J+tT9yBHNqTekzvw+d9JnfvGJ/BB
GDO3QVdkLfaa0FC7ZF+yFBpW/052Qm3DfSP1VjqMqH82SyBM
         "]]}]}, {}, {}}, {
     {GrayLevel[0], Line3DBox[CompressedData["
1:eJwt0DsvQ2EAx+FX6gMY7E0XJqYuaFF1b9EeWpdSl9GA1WRBGlTrkvgGJqvJ
arJ2MhuI2CUi4pEYfnn+7zknOScnsbUb7bSFEDb0rb/9qRd1x0LoYJJxZtnL
iGluMs89VnjAbTbY1L59xxofeMMn3vKZ93zjI6vtIbzyRy196UOd7vf5qH4N
KKWaZ9Mc1JCOnIeZ0YhOnLMc1ak9xnGd2ROcVN2e4rQa9rlydl5Ne4az6vL+
C+c5u6BLu8hIV/Y8F3Rtl1jWob3IJS1rRceuVbiqNVW1rh69///7X/nFLU8=

       "]], Line3DBox[CompressedData["
1:eJwl0r1PE3EAx+EfHogU1KAo+EKlIgp9L7TIwOLMYhxNjAZjTCOBGGNAoCAw
NCau1r/AQWcWZxdnohZfQB00MYTRwRgiT+PwyfO93nB3vUtMzlybbgohPFfM
OMB4FMItu6iScsrrnGrNIXTyssY0qmd+6+MxzdsJHteCfZ5dWrT7eUJRSwgD
rnHBPqmKcwPs1pK9rIt2jx7bl3hKK/YgT2vVHuIZrdlJnlVWTxyn2KthVR2P
sKC04nrnOYc87Hsm+YEp1pnmJjP8yCxz+mTn+ZkFfuEwtzjCbRb5lSV+Y5Pn
/MV/+q6/2lXknjb42/k3/Ml11vmCb1nja1b5ii81Zz9lmRVe5zQneJPjvMoM
rzDOG671g3s6qj/a0YL/4Qgf8TBn2cGHbOcDxnifbZzhIU7xnlrtMg/yLr3W
cIcuF2433nPjm4r+f1f7g7069g==
       "]]}, {
      Line3DBox[{833, 1050, 1306, 832, 1049, 1305, 831, 1048, 1304, 830, 1047,
        1303, 829, 1046, 1302, 828, 1045, 1301, 827, 1386, 1178, 826, 1385, 
       1177, 1300, 825, 1044, 1299, 824, 1043, 1298, 823, 1042, 1297, 822, 
       1041, 1296, 821, 1040, 1295, 1134, 1135, 1500, 1173}], 
      Line3DBox[{848, 1059, 1316, 847, 1058, 1315, 846, 1057, 1314, 845, 1056,
        1313, 844, 1055, 1312, 843, 1391, 1182, 842, 1390, 1181, 841, 1389, 
       1180, 1311, 840, 1054, 1310, 839, 1053, 1309, 838, 1052, 1308, 837, 
       1051, 1307, 836, 1388, 1179, 834, 1387, 1146}], 
      Line3DBox[{863, 1065, 1323, 862, 1064, 1322, 861, 1063, 1321, 860, 1062,
        1320, 859, 1398, 1188, 858, 1397, 1187, 857, 1396, 1186, 856, 1395, 
       1185, 1319, 855, 1061, 1318, 854, 1060, 1317, 853, 613, 852, 1394, 
       1184, 851, 1393, 1183, 849, 1392, 1147}], 
      Line3DBox[{878, 1069, 1328, 877, 1068, 1327, 876, 1067, 1326, 875, 1407,
        1196, 874, 1406, 1195, 873, 1405, 1194, 872, 1404, 1193, 871, 1403, 
       1192, 1325, 870, 1066, 1324, 869, 629, 868, 1402, 1191, 867, 1401, 
       1190, 866, 1400, 1189, 864, 1399, 1148}], 
      Line3DBox[{893, 1071, 1331, 892, 1070, 1330, 891, 1418, 1206, 890, 1417,
        1205, 889, 1416, 1204, 888, 1415, 1203, 887, 1414, 1202, 886, 1413, 
       1201, 1329, 885, 644, 884, 1412, 1200, 883, 1411, 1199, 882, 1410, 
       1198, 881, 1409, 1197, 879, 1408, 1283}], 
      Line3DBox[{908, 1072, 1333, 907, 1430, 1218, 906, 1429, 1217, 905, 1428,
        1216, 904, 1427, 1215, 903, 1426, 1214, 902, 1425, 1213, 901, 1424, 
       1212, 1332, 900, 1423, 1211, 899, 1422, 1210, 898, 1421, 1209, 897, 
       1420, 1208, 896, 1419, 1207, 894, 1149}], 
      Line3DBox[{937, 1445, 1232, 935, 1444, 1231, 933, 1443, 1230, 931, 1442,
        1229, 929, 1441, 1228, 927, 1440, 1227, 925, 1439, 1226, 923, 1437, 
       1436, 1224, 921, 1435, 1223, 919, 1434, 1222, 917, 1433, 1221, 915, 
       1432, 1220, 913, 1431, 1219, 909, 1150}], 
      Line3DBox[{953, 1095, 1359, 952, 1094, 1358, 951, 1093, 1357, 950, 1092,
        1356, 949, 1091, 1355, 948, 1090, 1354, 947, 1447, 1234, 946, 1446, 
       1233, 1353, 945, 1089, 1352, 944, 1088, 1351, 943, 1087, 1350, 942, 
       1086, 1349, 941, 1085, 1348, 939, 1152}], 
      Line3DBox[{968, 1103, 1368, 967, 1102, 1367, 966, 1101, 1366, 965, 1100,
        1365, 964, 1099, 1364, 963, 1451, 1238, 962, 1450, 1237, 961, 1449, 
       1236, 1363, 960, 1098, 1362, 959, 1097, 1361, 958, 1096, 1360, 957, 
       697, 956, 1448, 1235, 954, 1153}], 
      Line3DBox[{983, 1109, 1375, 982, 1108, 1374, 981, 1107, 1373, 980, 1106,
        1372, 979, 1457, 1244, 978, 1456, 1243, 977, 1455, 1242, 976, 1454, 
       1241, 1371, 975, 1105, 1370, 974, 1104, 1369, 973, 712, 972, 1453, 
       1240, 971, 1452, 1239, 969, 1154}], 
      Line3DBox[{998, 1113, 1380, 997, 1112, 1379, 996, 1111, 1378, 995, 1465,
        1252, 994, 1464, 1251, 993, 1463, 1250, 992, 1462, 1249, 991, 1461, 
       1248, 1377, 990, 1110, 1376, 989, 727, 988, 1460, 1247, 987, 1459, 
       1246, 986, 1458, 1245, 984, 1155}], 
      Line3DBox[{1013, 1115, 1383, 1012, 1114, 1382, 1011, 1476, 1262, 1010, 
       1475, 1261, 1009, 1474, 1260, 1008, 1473, 1259, 1007, 1472, 1258, 1006,
        1471, 1257, 1381, 1005, 1470, 1256, 1004, 1469, 1255, 1003, 1468, 
       1254, 1002, 1467, 1253, 1001, 1275, 1466, 1136, 999, 1161}], 
      Line3DBox[{1027, 1120, 1119, 1490, 1026, 1488, 1272, 1025, 1487, 1271, 
       1024, 1486, 1270, 1023, 1485, 1269, 1022, 1484, 1268, 1021, 1483, 1267,
        1020, 1482, 757, 1019, 1481, 1266, 1018, 1480, 1265, 1017, 1479, 1264,
        1016, 1478, 1263, 1015, 1273, 1477, 1137, 1139, 1138, 1014, 1159}], 
      Line3DBox[{1117, 1039, 1116, 1489, 819, 1038, 1294, 818, 1037, 1293, 
       817, 1036, 1292, 816, 1035, 1291, 815, 1034, 1290, 814, 1033, 1289, 
       813, 1384, 1176, 1288, 812, 1032, 1287, 811, 1031, 1286, 810, 1030, 
       1285, 809, 1029, 1284, 808, 1028, 1493, 1140, 1130, 1131, 1501, 1175, 
       1174}], Line3DBox[{1151, 910, 1335, 1073, 914, 1336, 1074, 916, 1337, 
       1075, 918, 1338, 1076, 920, 1339, 1077, 922, 1340, 1225, 1438, 924, 
       1341, 1078, 926, 1342, 1079, 928, 1343, 1080, 930, 1344, 1081, 932, 
       1345, 1082, 934, 1346, 1083, 936, 1347, 1084, 938}]}, {
      Line3DBox[{355, 568, 1284, 356, 582, 1296, 383, 597, 1307, 398, 1394, 
       612, 413, 1401, 627, 428, 1410, 641, 442, 1420, 655, 456, 1432, 669, 
       1336, 470, 683, 1349, 484, 697, 498, 1453, 711, 512, 1459, 725, 526, 
       1467, 739, 540, 1478, 753, 554}], 
      Line3DBox[{357, 569, 1285, 358, 583, 1297, 384, 598, 1308, 399, 613, 
       414, 1402, 628, 429, 1411, 642, 443, 1421, 656, 457, 1433, 670, 1337, 
       471, 684, 1350, 485, 698, 1360, 499, 712, 513, 1460, 726, 527, 1468, 
       740, 541, 1479, 754, 555}], 
      Line3DBox[{359, 570, 1286, 360, 584, 1298, 385, 599, 1309, 400, 614, 
       1317, 415, 629, 430, 1412, 643, 444, 1422, 657, 458, 1434, 671, 1338, 
       472, 685, 1351, 486, 699, 1361, 500, 713, 1369, 514, 727, 528, 1469, 
       741, 542, 1480, 755, 556}], 
      Line3DBox[{361, 571, 1287, 362, 585, 1299, 386, 600, 1310, 401, 615, 
       1318, 416, 630, 1324, 431, 644, 445, 1423, 658, 459, 1435, 672, 1339, 
       473, 686, 1352, 487, 700, 1362, 501, 714, 1370, 515, 728, 1376, 529, 
       1470, 742, 543, 1481, 756, 557}], 
      Line3DBox[{363, 572, 1288, 365, 586, 1300, 387, 601, 1311, 402, 616, 
       1319, 417, 631, 1325, 432, 645, 1329, 446, 659, 1332, 460, 1436, 673, 
       1340, 474, 687, 1353, 488, 701, 1363, 502, 715, 1371, 516, 729, 1377, 
       530, 743, 1381, 544, 757, 558}], 
      Line3DBox[{367, 574, 1289, 368, 1386, 588, 389, 1390, 603, 404, 1396, 
       618, 419, 1404, 633, 434, 1414, 647, 448, 1425, 661, 462, 1439, 675, 
       1341, 476, 1447, 689, 490, 1450, 703, 504, 1455, 717, 518, 1462, 731, 
       532, 1472, 745, 546, 1483, 759, 560}], 
      Line3DBox[{369, 575, 1290, 370, 589, 1301, 390, 1391, 604, 405, 1397, 
       619, 420, 1405, 634, 435, 1415, 648, 449, 1426, 662, 463, 1440, 676, 
       1342, 477, 690, 1354, 491, 1451, 704, 505, 1456, 718, 519, 1463, 732, 
       533, 1473, 746, 547, 1484, 760, 561}], 
      Line3DBox[{371, 576, 1291, 372, 590, 1302, 391, 605, 1312, 406, 1398, 
       620, 421, 1406, 635, 436, 1416, 649, 450, 1427, 663, 464, 1441, 677, 
       1343, 478, 691, 1355, 492, 705, 1364, 506, 1457, 719, 520, 1464, 733, 
       534, 1474, 747, 548, 1485, 761, 562}], 
      Line3DBox[{373, 577, 1292, 374, 591, 1303, 392, 606, 1313, 407, 621, 
       1320, 422, 1407, 636, 437, 1417, 650, 451, 1428, 664, 465, 1442, 678, 
       1344, 479, 692, 1356, 493, 706, 1365, 507, 720, 1372, 521, 1465, 734, 
       535, 1475, 748, 549, 1486, 762, 563}], 
      Line3DBox[{375, 578, 1293, 376, 592, 1304, 393, 607, 1314, 408, 622, 
       1321, 423, 637, 1326, 438, 1418, 651, 452, 1429, 665, 466, 1443, 679, 
       1345, 480, 693, 1357, 494, 707, 1366, 508, 721, 1373, 522, 735, 1378, 
       536, 1476, 749, 550, 1487, 763, 564}], 
      Line3DBox[{377, 579, 1294, 378, 593, 1305, 394, 608, 1315, 409, 623, 
       1322, 424, 638, 1327, 439, 652, 1330, 453, 1430, 666, 467, 1444, 680, 
       1346, 481, 694, 1358, 495, 708, 1367, 509, 722, 1374, 523, 736, 1379, 
       537, 750, 1382, 551, 1488, 764, 565}], 
      Line3DBox[{379, 765, 1489, 766, 380, 594, 1306, 395, 609, 1316, 410, 
       624, 1323, 425, 639, 1328, 440, 653, 1331, 454, 667, 1333, 468, 1445, 
       681, 1347, 482, 695, 1359, 496, 709, 1368, 510, 723, 1375, 524, 737, 
       1380, 538, 751, 1383, 552, 767, 1490, 768, 769}], 
      Line3DBox[{553, 752, 773, 1477, 539, 738, 779, 1466, 525, 724, 1458, 
       511, 710, 1452, 497, 696, 1448, 483, 1348, 682, 469, 1335, 668, 1431, 
       455, 654, 1419, 441, 640, 1409, 427, 626, 1400, 412, 611, 1393, 397, 
       596, 1388, 382, 1295, 581, 776, 354, 1493, 567, 771, 778}], 
      Line3DBox[{559, 758, 1482, 545, 744, 1471, 531, 730, 1461, 517, 716, 
       1454, 503, 702, 1449, 489, 688, 1446, 475, 674, 1438, 1437, 461, 660, 
       1424, 447, 646, 1413, 433, 632, 1403, 418, 617, 1395, 403, 602, 1389, 
       388, 587, 1385, 366, 573, 1384, 364}], 
      Line3DBox[{798, 801, 802, 772, 799, 1501, 566, 353, 803, 804, 777, 1500,
        580, 381, 1387, 595, 396, 1392, 610, 411, 1399, 625, 426, 1408, 
       805}]}, {}, {}}},
   VertexNormals->CompressedData["
1:eJzsvHkw1f/f/y8UkqKkUlkTFVKWiDxSdtn3tShkLQpJCcmusibZ18i+Zn3a
9+z7voQs57yEUKTv6zPz/s01857pmrm+v/n98Zu5/HmfM8/zPLfXYz+Pg9Xk
gZopKQkJydheEhIykr/9rcCJxqeyQb2JkPkpI3eNpxhVvqeM4xnEIPDAcfvb
GcGgOhBiQEHShaZUg4/cGiRCm4GSer2cO3A+lU4TMR1ChG6jk2dvE8DH56w2
GdNDSN8099E0H0fP9et+enItA8UdpV8PnI2Aa6EfywqfRGp9h7SVDJegpukP
Hf8FRTit6fpyTX0Kdb1goaKYX4THDJ9Y3C6KwVSYt+63/Ck0HORxSerjItBU
nMx/5HABjhbMZGdMTKGDBadKSPwXQVvfU6d8z0noyySlMyFOoRVFZ6kj7otA
drqi4sTGfvhGS32DjDCFpn6svSXxWAQvRt2P2knb4nqfPMs7pqcQbbpv5YzP
IgwSxyP3fCaIH3Ugb23tmUJW/lyxO8GLwN8je4Vdekq8bOn+de6aKUSfd7ai
IWYRXlbe+fzGul98UyUu9Ez2FJJfMB20/bQIf+NcyON8feV+Igz/4r8XUVqE
mEY+uZcPYaByvVrQaDYITOsU9RlVOlH78fFHLCtE2KwOIliouUHP5/Dysc0B
9Pll5UrAJwKMnKF/f47TFmo5Kd7yyo+iHerSh9wFy2D7vEpH3dEAQnmtx/fa
jaOzF6TqfnAsA0ucozJrpAI4nC/5+FNzAiXbMOpPzy3B0qy6+7kuUZBkdw2+
+WoC5fj49L8eWgLBoQutD9t4oDWz//NXpQmkf6VybOLbEgj5d17t82aFp+sF
B05NjiMf31qXNIplGG7qmlzSOQZ6dr6p99TGkbHWzC9R3mWg1TNfPvKZDo7K
s97ZUzCGRMYJxrI6y2CmfXfh+RYNRNVVyk8cGEMyIZKWDi+X4aTOcoXMDWro
rxzwv2M8ipDGOXmPLPxznSwRrRuhgi7xgsnv+SPoY5oQc+Pg8l85r6vde9BK
kghxUvyhkXJFiMWT/dPVEQyeZSgVf+UOAs0rKYbWSh2oaH/RJuk+DCzLHfPO
rrvC5mE3N5sP/Uhn8SRdMkYApxfp3TS+1sAemav6RHoYKdeLUH7mIQBz4rEe
Zm19mJF/mbrdN4LUHccSgjqXAVWMVttVK0DjDzOWl7yjKOvn3HvKsmUIzDx6
krtBHKIaT48vDY6ggiBYGO9YhiHlvaRyMvxA0l3FHsE+gt7RknuTbC/DgXqe
s9cqL4CPO/MGiegwoqPOPqzHR4Aj1nF/qN+ehfehW+ViwkPIZ84k6qwFAVy5
nz6v3WWHCStqXcNzg6jXqqSwOZ4AH6we3B1LZAMPsdCm6wwDqJ+Rs9R6kABv
X8wdbh9khcppgocqWT+ibLjkyXuACD2iwbVCKqywfyTW7MhaLzobGxqSLUb8
K2dbQ9dAyqgEYIkMziIOFyIz88+9H0cxSEqSZ2DxeAsDjIpDmvvb0bV2Ei9G
Rgy+/VkOH3/2HHIEmyxOqfShAOGih3zcRDh7eUquQtMKfpw+b+5sNIjunnyY
NxJOgPQDHzcSdvSAw3QqyN5kCPFt9R4+eIcAa38uJMSoKQKB+X6VxLUhtLQj
xnr4PgHodH2yuc7dgBs1zo/NHQaRNT1nA3cwAXp3/N8E7L0Kbn76ItvaA8h3
Ua4ovpUA1s+ov0+xCELj/dOvk2n7UV7Valo5FREsdMmKhDMvw1Zv4thscS9a
NrC8PSFNBGZflzRBjUtwgVp3v5F+D/oTee+GuhsRwqbLJo678IHJGb/LkaTd
aMW7vfp7ARGqrme6/Cy+CJ9dJu415naiVwsrJSZfiXDewP/6YBYvUE2MUtj0
t6Pd/qeEgoPYXzl/LFweDbyaAENaSN7XthBZB1ZnUYxj8L1/35xP0xtgl/vC
GdDThhhPNT/058bAZ6/fDf2rz8DtuEzDzNFeVMp0wW/BmAgpxXaZZ90tIaA0
k801pB/JH0T+Ot8JIEB4NDkmow/69U7apxgHENsl9dD0AQLMp4tKzpGowIPn
U7yTPv1oMRt2TNYIYNWW0TM8LQWBHTun9e/1IXV7cO7lIgJN/mO3VV4JOMzA
lHRmqwcRa3X4yM2J0GpAwZhZfA0a761fCrHtRny/Dvz4lkSEUYGQJNLzojAw
/jJ9a7wTdYZdyREfJwK50em5dl8RMGE5nDD7qR218zr6atFh8Oj2AG2HujAc
YaAIulPQioY+E5s6rmEwM08mn6p0BaSl2WREx5tQ+NXPnN/uYlB7PWzPC2Mh
UEk3PFHG3YDCK1LPsnn+nTOjVeTtG6Px0PVIlek2eSGySNye0p7A37d2zYwx
+TUwOxt5p6S1oqi9iz5O+PsmkHAs0nO5gEqcIXngcjeqPfej0i2ICMH6VmLe
fyxgVNbDiGSuF4m7GdyeFyfCL8raJy9OGsAezNM7cLcXSZR1fMm6SoS1bxc4
GetV4ZCiikLvkV50pUp06JEJbiftvl/ZJOVhzmzs/I2P3WjibuYZniginLSe
1VgekIIPdnPuonu70H2J5IzfeF5+PjHcMvviJvi4CLFOJ7cj5jP+UoU4NzKn
5JQCmhsgQ6/R76XYio7FPux2uonBRvqdDSsSCRDWFbO4dawJBSP2/AgbDHav
HC65yXodIgyfVNTQ1CPJBLrX1m8xaJ25KyiRJw7HTNQ+3hGsQedtjNhzMjBw
bGZ/WC12DfZJfR7IZkLIvZ/tl3jt3zlHaZyrp3GPB7tyOQbTqAL0nDHxUOQk
fs5ih4BLRCBscZTHigS0IN4Qhyu7tzAQ3skLz5B4CnvN7fjKerpQ2vr9jMgy
Igx4SYwX1VtAcv/Nb52aPYiZTqLpnDsRpi5zSfYYGIJjz6Zu3qEeVGme4Xgl
AH8uQaNOvIPq4Em1avVgrAsph+1IGZYSoYbtutb8QWUITk6qfy/eiYJDFJeK
13CeHn4X15E8JGaJxvautiFJeka2ygsYrJKpKGhLyELaVz0LerNmZPrudhKj
IQZlF5bNxXylQVKVxsdxpx4t1rHUi3thEHbhdXDNOSlYrNiqfNdYgwpevvTW
TcUgJPhrQfGPm7AnavoNRzRCboST/ArVGPz0KnVLGr4B7T70safPliKuTvLy
s30YiMTGfNjbJQESNW+lujkLkbNBjduvmb9zDkk7ojvIFQ/7G8YF3goVIOct
zu72KQyuuCb1SsQHgM4z78DBp83oE8+b92L6GCiRlB3a9HCGrqOLAWstnchy
0uRGxyQRyMIYDuo1WwDLVc1e8ekuJBGkvxVXQoQZOcNykXUjcKdL9bp+qwsx
trQaHu8gwl3hLRIdVi2INylNra3vQMZi7mYf/hAhT8RIVZFKDQwzhr1Tb7ah
60WyXE2CGNimRlPMlCiDQPinEbnwJtRVtzNsZ44BfXoVRfHmLeBty0l5SlKP
+Kcw/5+4HT4tddS581UebBjDlGPjq9HX012F33Jxf+SUK9zDLgfPS5PiuWkq
0L6bAt1HWnH7T1/66vpaBsh+HknNMS1G71p1BYrGMHgX+fza5jFp0IvbEnKW
z0N2FItVh5Yw4P7DPqRQIglOvD6x8RafkEi3VzSs/53zu3bqM/49cUC0fZjV
152PVFsZKzamMeCqqRE6WukP8yKGXUcdmtBLGIlWvI/bT/MR273fngCNfCeX
fGIHat4hf5y2BwNRzcLfv0kswXLyyOurfp1o38G4Hx8X8PhZqKGRZHYHvkSw
Mgvd60AnTHqS2vdi4IcVGnoE6MCo6Uu/M9fbUNfN9sWfOE9mpuVmhTANsOa4
tJEe1oS8jQ6uPsF5NggadtGoq4H5/I9zM+N1yNGr5LlhMAbSl1mD7etU4Cge
4Hi0qtHKoM9xjwIMxAKQjM5+Zcjijb66ylWOXgT0Fcu2Y5An4zqsPHoLrv7J
yO+8WYRSiyVfruP+m3BzJZx3Uh68T537Q/o7B4kZtPivEDA4/+NCTjSVHBjy
06lLRX5EPZ5UfT4bGJyOGwvjU5eBMTWZRUX1OFTGxMLct/13zvzbf+IPucdB
Qc/u6Hm7fPR0o8Lw8FfcnqUWBjIIfmAy1Ufp+bQR6dw4f0b+MQb+Cgs252ye
ACr42mfY/gXxDlnrpTJh4N7DkMJ+zxLGj7nwzEe0I8XtUjanwxh8lkjM0rEy
ht+0OZPSz9sQQ8SHc66XMXBxvX3nC5U+nH0diLmzNCPLM8OVEXcweJ955QIl
kzYYi9yO+323Hh1P7RlpCcDgso6gc2GxBjwnUeSLK6pGhHpXHW7cPhkjr3n6
rKqBuJq32EpIOWK6POra0oZBjzF5yKEnqqD8IOCmgHER+snZ3BmP8yQbJHG4
y6kCIg01eq6jOciq0pVHkIiBZ8suz515RWjfsCnz+JOK7JxnRHZxnry9Mukc
2QrQUPvwF//vGESmfKdQfAeD7phk0ao4OfCQRtKHhN4ib99rflu7f+d8XvwS
mcqlODgkckrxFV0+opCgFGWbxeMVJybWyesH715oJBT5NaCoSf1Tci8woKA0
DN48+ARivBLetR5tQ/fm7n28KoxzLnzwTHzJEjyFad5NKbWhugge6pO4fX4Z
SfXY424CSXvPdmNjzciTjW3shxYGD7uIX7EAQ2C9s1CwZtCAENEu9Lc7BgWD
vqakkbow226jFR1bg5rDmSW7PmJg0JO+eI5cG44TSeq+01WiA6SbCrKNGBwr
byVt3qMJD5Y+i2S/LEbfB0gKDHB/z9lH5eAlqw5jkQoW5Zm56KeQB+nDZdzf
LVxEX5SrglQe3REn5jSUR0nzgQXnyTh26X6ymgrO7XPGplgcuh8atj2B2+cG
fUXTLLUS2Bx8gx5eCELCqTG3BnGejmduW+xPVYBLYmOL8koPEc+B8gTin79z
JrGxU7BtioUskitpw/l5qCqdqf/sHP4cLc8aa7v5QuTBbr0byfWo9Z1Fym1f
DF4GmByVbXGC1CqBPZeetKBhSy3NZiUMjI5qkX96YwX9IbGnZfhbULA5aYyb
GgahEbJ7suLvgt8E86yEWyMacNPtL8b9wjr8CoXivjtw2KPDr3KpFh2flrY4
H4XH1bgZVE5qADxHZpVfXK1C3d9olKYq8PjQ15b+SEAXhrGrYYzeJUhegOQL
1wCe70TW1uVWtIBRPyu/UykfkZd9Lv34DYNqJQOm6xsakKDA+8q58BOyKVSb
21nD7cfNnNuMVx3UlV4IZsskoDzh6Rf1vzB4YvAxrO+1KvgfXDnBaBWKmDa4
Bg1xnobq1676HVYBWWGfVxdHnyL9mJNzXThP5ay7uVbWiuAZfuIjjdIjyDqV
Pjr/33D+xbNTcYc/FppJIqtYdPJQy77odJZ5DFwfXzlxfsoHBnzMSiqa69DB
pgW+eDwepqBUfcEoJ8imjtk+u96ESLgnLbJM8DjGZyYbq2AN77IFa5ZvNKHU
bnXhR1b4+z656ufXdA/yfj58YWxUjwY8udZJAzE4lOkvtHrdGN6vuZNm1VYj
Aeso24IcnLPMvfVddSOYXPZc7FYuRyUhgr/LvuDxeWyTLkhaH55IqO/PyihE
QlsUJCF4Hjlvu2HxuUIHghyoPc7GZqOvejqH9FYwGOaZYOX00ALKiTvGES7J
qKn14PnGLQyO+IU/WHLVgDoTgbtXP71HOS/0DK1+4/lCb1cDpasBnbDcz6/M
Xsj2e8MNT5ybe6TMay0SVUia+fOa5L0aRE3Tv/qN6zfNeek/bCpBwbTlccv3
XkDjVnDnxX/D2Tz0poRyYgz8MjoTo7ibi35H+fPS4vYwcbn+Aaj4QLz0Ucvq
zVoUGgPvmD9gYPHoSfMJDyfgZ4p6JuPTiKauHBy/itvncZ8JgROMNmB7xFEm
+2kDyt5Zp453w/NRUmxR8XdTOCfwrDLbvhZ9CqbLHo3D66WZp7ILj0yA08Ol
1vczQq/wyDhYhYGCdp9SnNQd4PCIu8Fc8hnJrUry5w5h4LWmf35ExBCOqTs2
cZvnIU/+iq8ti7idF/UX1lvqQbp4j8r+L2nIx2unO/QHBvrjIxJjBG2w4l1t
ILGIQ2p5ocpNeBwg+zzIppOjCS4Np8n8SYLQ1PAG3Rhutz8Ua4JZ0tSBrnby
R6afLSprk1jEcG66bgYm5t2qcP6ilhH19WeQZEA71YbrpXs3TUPwOM9qNxKV
P/MGTOWpy0j+G84N+eE9h4/HQDqTs7l2Si7ie0ro/oFzzst3c49u84aQsvsB
33hr0ccjxuJLCbg/Pm6iCXR2guJBC5rL/A0o0eqbS9FLDOzejPC1btiA80u3
UI+BOmRrKh4Sg9t/hR3HIjujOVy/yxU2U1yNlANGVRnx/KVl9E7AIfou6L9d
EErUL0f3vWUev8Htljj/KSdS3Rg4TwYznoouRDFW8s/KcLuV7jkWGHbwNpxT
Eh52Ec9GAVNqncW43Xbr1enXbumDSpKcq+JaEurXu+HN8hODZl+LAVNRXXh1
vJLzUkAEOvqNZCABt1uXT7c9z9RrgZDYEHvSFU/U12Pd/A7n4/S9Z7siQAO4
Gs5MaBkbQMBbSYFtXL9kkhuY668GTmYvmElmvOB4elq+C65/lLDKiihXAd81
qyp9oRBwLdWrCfxv8uBf82Pna4tN+U1xSWvLuOMZEyjSa4+0b/sSONBgXcZn
NsSXr9ZUPHaYQAI+l+P3jS/9j88PGD31qFFRFdLJHBpWI/xhOSrH8jp+/3XS
ADuhGDxPTXf9Ejr+BjR2Txyk+W/shM43QM/5/oi4iptGVtPnKUSe+aiJIvnv
88lRrfUY9FgFuieih3hLg0DwsFta3f8FnyB+SS8ToQXx4XLIiy6fRJltf+ou
Sv/POfxNf64wKvJunyp0c8vNMaa9heg3KtIL/xf3/J/q6yeWZ/VzB8XdnUXd
fudPIY8fwsZXPv6d505t8S+V9yrQ4L98idU9GKTQE5eP/809zaSyXTRZv4l3
NIk2y+VPIu3bdotzCn/nVpxgafnjgioc8KVxK7UNgrKZZmI7fv6rKPPrBZOR
sMSRdKggrQHpVNNJFbpgMNJs9Uo5JhH6ReiSf64VoaiHufybg3+/j+HeUfaq
smB4pRXFU3OvEu319KvKrMPrtMdXuo8bxkAb07bbse5cFFnWIej57X/O3zg7
Jy9tbyRI5Odw5m3WI54Tr7fr8Lh0X6z71wOBRPhDH+PZ7l6EbEPK458P//18
lCQZXqz2AQw6SJkWyRsR0+ELGc5OeHz4eLi23DAOSGSEj1OwVKNRu9+RLHkY
zHPf4/pzPgR4DZnsA9URkrpXQf8bzxerWFhJwGowPH/92opzpBIpddHvH6vB
X69m1LQ6+Q5u0JjmLKV+RqH3j9dk4vWP8bHhx4V2kVDx0/zVlnIDOtyx+OcL
Xg/7BPU/MhqJBdpnghqSuVWI62nh0P4iDLrKXTKlzFIgO+bKtTmGLKT5ffjn
9gIe/2e74IJGMoyZeRfeMctB1EsONAdwngeC2HhuDiVBl3kKZ4BJDlqxsOEy
xfU4Wt/tsDtJQFB2rNYxyEEH3scNIFz3muik4l9MhHCRUNle9Ry0ZExCdQo/
f0Nq71Eux0RQnl/To5HLQZb+uh+dcT1f/IWsO3kiaK6evn1ELAepB9rFDuK6
zPUWU7mwBBB9qem2wZ2D0mhI+4Xx/Lisxe7sy5UAY1En/BtP5qD2l2KXI3Fd
lIzSUK4yHmKXbw29o8xB7lFFETu4rlYbJ/5GKx5K+ebLV+ey0ceGjOXbeH+t
9+3RuTvf46Cl/nrvzudsdOaaFG0drrtIBEVt78YBd9KCzipFFtr31Sj9Nt4/
nj3/zfRIRBywSJn6yK5mojbBGxzpuO6jK9bJ0ZsCNFR/ZB5HZKCc2rFSGvwc
SnZFtY6dZPiR1L1yUyAL2YbfDzmH34cui2rl/VwSXD/a+PiIdQ6afX+zXxbn
ltVtxE9qkwTHvxyZfGmagz5U3DySjOvnacPyy38kwic+ZrY4nLOd6uoXUpzP
6fBJuQG3RNg2aDznpJqDZmRdvxvj+mTPPI/RwUSoYglJPy6Zg2xSmM1rcP3j
lSBBg5gEoCoboA8TyEHT5QcYzuD3kdhych/mS4DTT9g8frPloHC3mRkvXKch
SxicrI+H1kc28XcP5aAz5JkFi7huuNbg5mAYDzlRTBfz17KRWZeslTL+ebUU
jylFb8bBU037y1/rspHLRamFAlxXqrfcekoRD1Sh7OZ8h7OQ4ILoC1Wc2x7y
4tTq2Dh4lJlU9307E635ix2NJvzdvxpdez6WGsWDCQmjfOKhLNR13X/2DP76
WSvFmM2kFCD9OJMgczALYQdeDA/gn1c48deQ2kQKvP1mst//bQbqMDrYeQC/
j3NqutTN1jiov8Aa7/k7E3VOnev3xM+pr00qzhCIB8RRM2B0LhPRS42L0OF9
buSR7H2UDPHghncieRcz0crTU3MncV3UI7WU83QqjGtiE26eGajETJZqCedz
9lAx9/DhVPg2m+H30z8DsVya6PiPHl8m93CRMwX4+5hn+piy0O83buQsuO5f
psVbHJ8CfR/jGaSiMpD3bqwIL35PWdd52k9hKbA9ufgwPCkD9e83uXVx6f/7
/PK/+v/q/6v/v9cNrJy//Z5JgQLdgVc75FnorfTNxHw8Lr0tfCSWZZIM4/u6
CxM/5qKlaBYRtVm8/9XjorbiC4cH/Vv32VxbkdezRvl+cQwWL3Q+/DrmA+Pa
9kWyt/qRBjuj5pFdAjR7zPyZSvcGA/FffxjY+xD8ynFH/EQwczzqhRk5Q1hw
+9xBwgj6yjqS0d2yDEPqvC5mk05gRXHXLoZjGB3L5UzZFSBAuA9yFBm3gHsP
mRjXH02gqHLq8+Z4v2BBrqBQcPE+9H7rOkfCOIa4mOQvHHZbhmMPou+tuekB
hw971q2GSXSrJ35N+PoS5J0OCD3XpgNGqUeJ9unjaKnFYtuAYRnUt8kmBmQV
gEnXWWP39hSa1ePLlZhYhBd/2a+QOPmyYWVGDgI8Ws9+1Z9A8oTvFCKzS7Dx
z56A1D97Arn/7AnMLn2fSDt8ETxc3FqEhqfQqMfklczXiyAW4GT67iUfFEZI
CeVpTqA8ColLm3NLoLKSRU2+ywIz5rLXChen0A6pn9mbl4vgp7M3j+z9GUg1
jYsa2h5H6Cjc2UOyDBftD2e9DjwM1JsXu7wIU+hr5EJ4qvsi9JFak/pUnISg
FL4Lcd7jqDDw+u4Q8zKMnPE6x36PHHa46XsX5qfQ+B/tZPtXi5DNG0gT6kMP
svQPnqiQjSORFuMlw5vLcN7A9vuVoQ3xk/tVCbxjU8gi054uK2ARRiZrNgpy
aWH/Fypre4cx5MRVTRl+fxlq8jQZ/T8sis9KUiTd65hCayrN4ithi+DP8Psg
lQINvH1HtXZsehTlfUnOV3m9DFxUyfVpxpPinax9b3vQFHpcaKqsHbcIpBcL
az2PUkPXo/yGKoVRFNHQyDWUvwyKLl++02wlgU8pGaWISi5ePzTN6M1hwK9E
HUf5MBzUkmu57mu0oJ9WhPwvShjsH74e1hnuBUUfjZlyKXoR058KO+wuEbhp
uj6yxTqCRYLg561Hg0j166qmVjABlJerhl03zMAaab+fGB1GN4t5h6yoCfCr
O9zd/6c2BGRw9bEvjyDbHodpwdZl8O6OfJomKA/TZXaJPeyjyO9r/1RKxTKE
/2WfQfnupwC+YgFgqBeVVL06gmSdBJY+/ViGZFUbEjd7XngbmGeh5DCMmmw2
9C+yE2Avl6BNuDsXxB5k63J7P4SS16uXT2kQYB/fRkmsDAc0HxAkOZg7iE4/
quupf0WAwQj+Q+PP2EE8llTAtmYAidR/1AwqIsCaoc/va3ZswENdvD+vqx/R
0pmKRswSwO2j4O/2RlYQozt91mSqDwkn2ly8c5gI67xJr0rCkyD75n75V3tz
EZPy9FHReQzEJqrHa8rC4DnVTL6UajMqXH7tKG2AQSdzlMPz2FfA+WVKZf+v
bjQzI6vF/IYIIddGZbLDHEA7/1yj0FA/usvi6Ef1lQAsV3MaOTnMoNSHu+pi
1SC6b3LALtiDAGftZSk75rXhmVyWOafuELp7dUue1oQAI7w6D90JCuDiL3dT
6wzOoShszdyGAEf/ss8g182ZLaMsCraZIg8bXAbQWTeHkog6AnD43VFW0BMC
vRq5xhKTfpQuvp/K7xcB2rOxSzMR/LBL/5TkhUgfCta3JZjy4fe3tLi4Z89l
EOztU1mn6kXTqeevMtwjAomE6an9ZJcg9RVPjt5wN3Kmmzd2CyXC44mn71+o
88HMxfMH32V1IaUIn8tnqolgbdSvsfcdHge+0Fgc9O1ER6Q7fo4sEKGHgeEL
8UoSvJ7wcPUuz0GlphQXDuN19fG1K39ojoQBbbOBRZ5OE7rsaE2ddR+DhDdX
bGtqPCFLIdlp/WcXarP60lVfSIRmrPbgh8rH4BW2tndMsw8dSRrQlbtAhBOa
7LSQZQov9N5bUTT0I6RFm9g8T4AfFc4hPI46cKAjl274Rz9KMhCRTxsngM+Q
zhmGSiVonRN7bX2vH/ExJpII43xs/7LPoB37ISe4XgLosg/c6uHoRbfNmRWe
3iaCjleoaf6UOFix3Zi43tWNkpuMiXNhRJBtb03IZBYDiU3O71wOXej68m6D
VjMRCi8smNnoXQUyx58tDYydyMaT1sVsiwhNXA5nd46KwLyiilnomy9ocGng
lT8bBt2JH9c7DwvDQwEXOe4/LUh8vdXiswwG8sQv2lyXrsBqcYo/v08T8om4
tsOGc1uo/+UYPZIIHzjE6S475KDrOVlvJnHOXfu7UyQcQuG7L72ChmUjes94
ru/EYwyeiQc98999CbT0zs5nKbqQVsmFcrVBImRtUXh/oH8Mh0/sc1tf6EEe
z3meXbMggkl+GN+Ypyn07JQfEMJwDhccxdSvEaHG8TLDfi9dkBMiOO7U9qLc
HJHcFkkiTKfMOg3zqYK+gGuez1wPiux5eXIOP4f3L/sM8VT6RzNMpaGTTJml
SaQL1WuGruZ2EcGd8/khSQZJ8Kwhj4p40YFkvOfNGcgxKFTYnSNE3AByzb6f
0m/akL9asobLJQyCNINf2XpLQNqMbtVaXjN6nhJZxaeL93eJJbcoMq9D5uPx
q8zrDag3siRFwAWDoq8dW4PjAG1boU4L2nUo7EhExsQ7DK5ftPta9VIcnnMq
PiubrEZb7XpP87MxeKl9b6h8KgSmZ55nd75qQNYlY7nRrhiEkSkGjqi8BMd2
0v03WDuR9wdGE95NIhjN5i+lBD+CO8UH1tnDulHYn47NnRicg+TNwN9RpqC+
kpTrI9qDgrl2D2m8IsK35QiVhW09GHuxGaFY240sKI/EUUYQwfuK/YS0kjrc
1mG5X5XWhXKGFLJ7cb+r/2dvIeRfewt53oM7rPIKYGKZQuZ47wuqDPywfYwD
A5tc5mTnKVnYMx75ukGuBeX2eb0wUsVgoCHKt5lXBvLnzkuGSTaiTKG7J146
YXCooLFqdUgKRk6qp9ub1CF+1v4We5yPrAvrXFiRJExtmNu4pVejrLKJmfe5
GHBt3is7n30T3LLfG5ZAJfrtPcAf1YCBE2nGPb+SG7BvvEHJyasE0btt7nIP
YBBCsvF1VjsERo9uTrWl16M7tccO3vLBoEDZUbKj2AN22O8k575pR6U3Ns6U
HMZA3a19iFzgEYSzm9I2anUhvSHlKN8vRLCKf5CUt2QKO3KW29TpXSh3O9C3
Fuezsp/OZQwZwGP7AxeZVzuRyil62qgRIpyh2JIMjdGEUodW6yHNDhRYrGZW
sg9/33/2E4z+tZ/Q6aU7mMWmAq2zYT9uHGhGLs3JkdHGGPzoy8zq+6gI6zll
zvpz9aiqlzFUwBuDU6c8Pl7JUAA0oOofMVuD4Lmwm2gKBjOzyu585PKQM60a
aUFfhQojBbpPIAyexMW/y/SXhcb57dN1xFK04L1H0Lcbg80DRjQMl2SAM/eU
6AnmIjR+2YxafwqD8TCN06LLUnCuQSNqsDgX3b95OURvGYNzDinO5weCoTZ2
4zNxsA6Jsx3cEgzCQMpU7mLsJQ8ItafonlpvQ3IECXOFCxi8zxh8q7NuD8Gv
lmdJeTtRZFV58ZcfRDjVzhEiZm4GbKRGdNIinaiO0+zd3XUiJNtN331TYQQS
4dIv0z60I+oJUlp1/LmUpjpYzNLowEWt8dzzra3oWRj/Z18xDFj+2UOw+dce
grR+mN+bD2pQQ9oWvatZj4Z+e4veDcRArj4uxIpLFWjy9E/mCdeggAT/zLcZ
uP3Yuryy/aUMh8lK5nsiK9HhmbRI8Xr888q4OAysKUKtntbhTqESpED2TOn8
IH6fQ7HpzEy3wOsA6VkvuQLk32xdIorXUc8/KK1VWcoDSbn6Je2EbEQmdTJa
ZwXXdY9rz3fLAuV4rMezoFQ0lIrpq2xicK19+NEfo2BQpX+3Z+xQHTr5WEjA
6j0GcQTb6LhydzD7wcBNZ9eKHsQb5wlKYDD2y4ssucMeRGt6DbP429GsRszj
D8cxUA0hs9xPYQ6PLz9ebmv/gr4HqHtXMmFQ4hHButf+DrD4nFB4m9KKQupd
zN7gfUe/+3ToxwA9mI/akIO0JvQW/lz0MMMg8p99A5N/7RtUP9F8gsg1oW7e
f8GDuwZhT1ePk2RiUGNy9+75e+rwKHk8slW+Euk+zlt8iPvjnY1LX5X2qUHL
uYsnPhV8Rgc1GuerhzA4G0I5+7NDBc74H7A/E5uPqN0ZM2b/8z0p+aFs7fvK
IC/46W3NkSzE+WRGf+g7Xi/9YDF6qasIylJ0GTYTyaiksCrKcwsDUhObJzY2
CmAe2MZpeiYaTVeV9GTuYMB8PTl3khgEDs3eeDFaizy/Yyq/4jDgdL+ZJKXt
DrRk8RT8ZC1odM9vsmoNDOgv9y7fqrGHOSr9CZ3LbWh5V/ZOphAetx3IVDNr
zYFm+aXkwL1WxKiW28B1A4N8g6MU+cHGcF1kioVrtwnRX1RKVjTBgF06x55w
0BDoTJjTA2fr0VOBJ1SiuJ8W/rNXMPevvYKnBkzTnNraUCe1m7K2WYmG3BSc
e2sx2B3+Of7ZQxM8doW1UzhLUN62uZYubm/ah0aeKhPVoe9FkYzMeD5yLWYn
yuLcNkklU5CHGpCTBsqNXMtCJy6dvZaLc6v97nn/h4AqXOyjaippSUaztJwP
gnFu7y7pe5z+owwyRscPOqVEIeFVL5IWnNslvrxWfaQIO0HJl3do3yDz40kD
//neh+lQOpuqVxA8bd3Vqg6vQWaVc6UrqRic1Phw6TSJO6Q9+RovlN6Eyi+Y
XLmI2483o6kNbbM9xI6P6VRqtqCIjP7cVBXcnsXS39WG3wexjCzkyteMuvrD
FupuY0AQin92ucwEqB1/br390IDUXsWY8b3AIJR7yrTS/zbwr/SNdjngz7Hy
qHc1/hyf/bM/cPGf/YGef/YHXCePNLu91oXW/COKp01LkV27pY9GLwY8+jOK
6e7aMKvwzfbiWAFS6E1Wq/iKwelPzA3KBZpw2DmrcbMtG3VVTzPx4H4aZ89G
4X9YA4rX1U16d1MQvVrm5VLcT6NvU9rkB6vBMfnzdH/cY1CWAP9nfZybQtCv
j30XVcEsVQnO7b5Fak9+043vYvB2gneApl0ZFKp+On9ncEBdPwuEZnCe730f
GQ2fCYJDxSeoaOaq0R2Ha516WbifSt3Z213oBq7UgreoTRtRxKf9L8ocMPCT
rt1HOWUPxofojgR9aEJ7i56TMuLxrcyic278qQVYu75/F87TiNYX6Ht9nuB2
HmBVSzF/F8j1eWsYn9ShuWFtLCAc5/aDl1pq9w4oEfP9zFWq0eh9HebcAjwu
/bMnMPPPnkDpP3sCiZ4zRz0+6oP462/35NyLkKnJWJrUJJ5PbVW6r9/RhXuv
X67SyeQittNC9coEDCgqXzPV6WjDc8eQ/Vfl0tCjBsv63R8YMHjYRpa5aULe
I5rvNVzxqI6B7eS9bTwOMEWPOXeoQ9iKyW+mS6GIMEVTbIZz69f+yiR4XQ1u
UEqVXyJzQ7xcR99X4tzEHyRqtuJx44B3JlPGg7tgduLW7haub6hXwO7JN1AV
Q1lvmV+Nms9UW2jl4K/nC/Y65+QGq1tzmYmXG9Dtwdm5yJd4fesSOxRD8Qjy
edidffc0oliJl2LuTzFYylgst7CyhF8UFQcO6tQjck4XuInniwLvss5Ph03B
etxB82FgDZr7VRTilIa/rxX7Y1VeE6jZzjq6MliJTvTUMMnXYaD4zz7AuX/2
AeT/n32A1XxauSRD+DZfrBZ2KR9ly1F+JeD186NXtnqDTPpwzCv6eXZgBmp7
tWF8bQ2//4hE4/qoDpRkffheTExEhfscaht/4vGBb1JFpkML8jW+kDktRCD3
g92SQb8xkBx/slZB0ICrvC1Nbad90AbGP22N82G7EBPxgl8dHlLZVe99q4pO
fRnX+8/ehU3qvkS6aFXYfRLQ90LHDWhV+n+X4bpKCd/r5w5vQfqnkHpFZBUS
MeuPKirBQH99II30phv4eAZrbdHVowF/gcGdN7ifXie5EXD1EaR6f3Z/8Koe
+fRWh8v5/2cfwO9LwD0roN3rzEyWUYt4qLOZ42MwSJEe0DURNQPa7ysPs/uq
UPGsGFnHZwxmlznsLDXuggkj98NjnmXoHdCMe3ZigP3zvf/5f33vr9ssWDLv
fhtyf9WQMd7OQfFRPMpXMNyvfcifvag0gKuss2nqXqmo0sN2TRP33x8jwbMJ
N/SAspzeyvBgLPJ5PPheGPdf0YkFOWsSHbAokxg6rRGESjdK7btwOxR37amm
X9EEtU+zlp5RjihD8cb5cZyPSEzz6KsDGvCR39i3ufYhoOmjY8u4PmlXeu+d
fTJECFLZfijKRar+wm+4ZjGgokw5mGweDufdvssnp7eie7lkxdp43cIdd97Z
WdwHjDyKtp7c7UOZi9qcxng/KKhqyxzY9wT85r5NDg8No+zL9fS/qQmwdPBn
X4GLBXz5ff3rluU40orrtHjLuQyDaUqfqZX1gCt77Mhlg0mk73jh0AO3JUgu
e+XBLKkAugxFfsFsU+h8e7ll2L4l2Pxnzib9rznbaKNCTvZbPvjVsB7n2TuB
QvfY9+7ULEGz+tz2IYozEJti0LLv0CQ6ud7q2pS5BGbMp/BbHwfni9dMWYQn
kWsQz4XGsCVYnrGPSoND8M6I7uUxy0m08UpO8NyTJZCl+MFpvUAGln/26b5P
nUTrqfLy+9WXYGmX38Gmc0t8QU99c//qJAqY6tVm4liChFjEtrw/GTii7PbR
meSiuxQHUjjx+ko+8xQpT3QYqMwd6hxLbUFfpulf+cjjfvrpxLVmZm8wcKq4
XCLViww6DnbH6BKhcu+c/qCDE/RdI7lmxTKEOl3J/E7YEqCDmfTi6JY5zMtW
f0ljGkWiZCf3T1Uuw8rN6WdjXTpApJGg8p4aQ3qBQj9v3VqGU/vapOPp5WH6
/eHcX/Pj6KFWYMTzvf81p4r+15wqb/3UUSE9AQiII3Qy5o2g3Bi6Y8JDy8Ar
oDbAIcMNWdKlBL5XI0iVRJL8x8wypM67tvzMwznvTctnuz2CTjFi938vL0N0
NvvG5yJmoFO6TF0vM4JChyg+uK8uAydfSFzqsRNwyrJUzvTmCOpMM9DwXVuG
bFZTvbd89HBH5IUNQX0ETd4Y8U/ElsH3xVPRNEla+GrtVpDtPIJAvw3lzi0D
Dz9x0CMhCRZ53JJWaHLRRBbHM1a8ruBMfT30hxAGW+t/TgwaNSPX3DLh1/oY
pPGKk1gyeUFal69GpWAPqt43OlqH95VO7m9WOFQc4Yx1glbs8wHkYPL8ImMd
Abi5bzzjmzWDuyeLV898H0Ivy0ZovlwnQApVxMkebh24y5/w6MSlESS0sVre
s7kM3aveL5bfyAO0SD1b/zyCroiclg8eWAb6f+ZUN/81p8oNVLnWE3sV9gJl
7eHFAZT8+FhpVBYB9F9X2nNkCQCpg8aOp+4A8hoWSNJoJUCA8Ltyma98UB7R
lkhs70d6vzVZmOcIIJuY/Gk3iRsqis7Uxqn0o40MF/uF3wRY0LvsrDDDBbVT
IbcSp/pQjPcTFY3DRGj0flBaSOSAuuAq9gGPPiRArVRzn50I7FWpcSWO7CDR
VtJcxd+HLpy1v3H/EhGuRzPffnAzCZpLSTLJ63PQhdqq/T9xzpWjnWNpN8Mg
02THkMysCZ3IjvckuY/nQR0elsvCr6Ao0HuPIX83QrIyPgqZRCA/KrtOedsB
JB2ELZlX+9D8YQ8SwUNE+KAhOm3Ibwbcz+Ztz88OIN7jz/2DsgnQ3yroRA06
8NWsvcYqcxDFi1a0v/IiQEZB8x0ls1sQwrTUF147iF4cyeCbcf+vOdXrf82p
Ko0+Pg1VloD6Gxfm7vv2orUr4hzNSkTIbNp2LugQgxVWDsP9GT3Ihv/ZMYtH
RNhKOmRNviwMPqzm+wr6utG8w/7iK2FE6MtLdPjBIgRj+nO1BtTdSOdat8/H
fCLkeli7dW7xwx62GxPUyl3oiU91YXE7EUa9Vkrc+C/DTV577+9xnUgyhqMq
dY4IRfXJDa+z+KBn5vM1LpJORGl522ZomwiHqLF9fXOJkPZNTBU9z0HR3/0X
GvE8Ky1flCKbFAoZ965a3XNqREL5vsaOjzCI3Q3IpbLyhPgLchZK4l2o68xj
uaROIuw3/MDIF/0YKH6p+h927UXcsQKuESpEsHOr0NPoNwV/uVs/j+/0IRZn
jqUnNERwGWGrzfqmAwKimt5fdfvRoqafFs8OAWZvfiuYVlAGqnKqc7QH+5Gk
YQCf4H4icP8zp5r/15yq0Zh0cmRYCpzZgxxMgruQdbIPG289EVovFJpdJ96A
hWADEjfXTqQpbBgkuUSEadeSZfLx66BOHRr67Vs7yrpGVviaBq8bcwt+K3wQ
Bydnw7QLK23o8g0Vtjm8H39+v3ueil4MxJ9vGhgfbUW0xccuvpLGYJp7Z/cH
UQQ0HxSaMOg0IzGHVc5Ow//k/aSr4geFIXnOYOBCUSN6l3HSQMgeP59gM3/1
UCgkboylxAU3oKLbc0VkrhjQrWJUWMFLKNkcOCWk1YmeH3bfI7JCBP+Q0HD3
vY/hy/rS+hXWHvS2RCz2ri8Rxkws9xVWm0IOsxzHJaFeFDcmUl9qQIRSnbfd
Kgf0gIb8lUjglV6k1b6v/xWuT82bbOi6qgIvywIDRPYgnk1WNWlHItT9ZU4V
2xh2kS9PHq7E393jRNKOLqqRRLScxPv36ac3S9Jk4NWlTk/D4FYUWzdZkQN4
v6D9wLD9vhRQOs9px0Az4iX3D6XG+xR7c0OdqJibEK17ivQ7TSPqeG2Xug+v
G/3a/VYqmG6A7JjcxbLdOmS+sZF6IAiDuXmXVoGu69CpclV5lrYWdZBXPYhK
wsBXZcyvXRXg0+krxrQ3qpHEaLTX5UIMaKNDk+dehoDlTRIbw+J6ZH+V4lcp
3j9KTd+d/3nkJbTQnfZQ+tGO+jrpIqwOYEC2zzaFN+QRGLF65ewOd6HHAUlF
caVE+CrwjffYoin8+TjkOBjcjXQjD0uYxxJBZ+zwt6I3+uDhNTr8UaobRYgl
Ze79RIQFWu7XqrHq4CV+RmXcrAvJjhvx6rcSIf+fOdWdf82pnrjavJFPUQZF
j5yO8NBm5JQxbVChhwGj8+RVD+tbYJfqbSPzpwF9yYWBXJzPNMNenYuLciDg
sesbH1iHeljopvPC8HpYej6+blAGHHsNjQJv1iBlpVuiPBkYhG+zPnpHJw1m
LXYfVFirUO56gkxuJQbbJxvI415IQolWfo+mfDk6qqZV2o33KcZrTAdOHbsJ
kcocr+sjPqMPLfcunhjGIOBRwpWSPSHQ8kU29vpsHdpn/Uki8y3ed8infDD0
8oBpOp7Talpf0HdWmq9hHBjwOmpyIIlHQN2LoiPTOxF5I2PxjVkiDO4mDHFL
mQGZXxRLP20X4vF7Vas/QIRw3Y18dgNDYK63kBD36ESXiveGVy/i/islcXoE
rxs/f9i+e3GqHZU4sfyhOPhfcyrbf82poq3IZz7Lq4FWW/Rdv7Z6pJH71lDN
BwM7cj6/KX8VIOf8EfKZsxYFmqsfQokYvLGimKSVVgJuvsowp6wqpGxsZcha
igE/65mojGkFSDN2P4fVl6ONPcQ2hjYM1FdF6LNa5cDPMHG8xuczYiohysjj
fDI6B/kMiDIguVNt/SyuAHkoDg4Z4PWqLO+btyMgDdEDyoWV+3LRZnAvxSje
3x1Hg5KcPsFAydNw9PvJOqTTq6a3GIH7Oz01peV+D5CY4VdxaG9FuaNi7VR4
fbv5PX/iGM0jOMpIncHN1IESc+7Bmf0YdKeLne1oNoP31z8vHDDsQN26e1zF
9+F+J88krGx0G8o+iOUw9H1B3OWl2SZMGJhQe/QV39aBX/5DtXWmrej+pTxr
thv/Nae696851cnfJ5klCzTg65WQZumQGuTIQckmjfdrvR+fH59qVYNlUpFo
h0mEuErHyK5VYUBfefrugqAqBFaVL0j/KUW2O38+qXTj/aCu9bnALGVY9Vl8
wOZZhNSzvRMA738bz+7ZmpRQhLUEuScXrfJQC0cqR90iBh9+VOfU0yvAz/OS
UQwGmWh7v/8Tz1UMlk889Z84JQc7OzYhuX4paGOLY4JmCwMn4dOaGQzBcHpr
guqYfi3ChBiG3eIwWIPOr/4x7vDTNDEyw6AFXVvPjaZTweCVlcm4y3d7IAjp
ddQe/IKkjrxboDiPgQbPH/ufD8zxeJjsRtnbhkrsrNJdefA4o9TAwVB7B4od
p65VbLQgteP2j7lkcT8NLdnfO6oH1TPnziiq4nb45tmNVsv/+v3L/L/mVL4+
EraClNrwZI3TpzMNocesD8iPVeN5U5PB0WhFAyQuDX558qIUefSrNvzuwTkX
tvJrnFMHDhkTO4n6QiTz/ZK7Kt6vdejTvz31QRWKBL47KDjnIpdWtYqZZQyv
/0w7eIRVgEHjY7XthU9I1buU5fE6rt82dub6rgie3b0P3DiS0KFKu60UvP/9
1F3cbpalALvle8Uk4z4gsddHFsnw/jfv0Gfy1owgsFGNMjJIqEGKqqMCrqkY
cAgQn9+ScIfSZ2K/5v80ofRDC7dXjDFo/7NS7LdkD+8G2iQqzrSi6RHJB++l
8LrXqK+whO8+CFUkqwd5tKA/61KftJUw+OPcZCs3Ywx8cXSvc02aEGlLiOZ3
CwyK+SRH4vA4sPsl/7T++3rk/Nyh5qXff82p+P41p7p7pYFpTkIXyAMDHZd3
S9HDCHnv/9jbwdzNpGsbWiBBysDhR1KELK8lHsuawmAgz/rs020NEDLWnhh4
mov2ns/vn8C5qYbNnTwrpg5xmeKcvt3p6OFP9Y5KnJvqPtJv3Z9UYdqnDYn7
JCJOno1LlL8weC8aPj52QwVe+16o/0AViajirOd1cG6lxTVHubYUQUiNlFNj
IADR3F7kuoj3s1crW/MOyAdB42jprPX3avRzK7mDmImB2o1XR1W/u4HZGiXz
seJGRCL22WTaDrcrtoMTYlv2cIW10LLTsBkdSD+n/ACvH86MLcYx7rOAA+SC
Sa/uNSG860F9ODdmnSzth/vvwhrriSiBww0o1D/cUvoVBiApom7ffxsU6Oj3
d/PXotiZQ83SeNx79s+cavZfc6py7XveDUb6EKHJfOHWvmL0zVuipHkcr1vu
vq6UHNUBx6LohGPieeiqoxHn+SXcPgPLR65kaIEBD5Z4a+ETYpN0d+tYw6DI
yFqHo0wDBsWu1ByTTkI347iCgnB762OJPWryWw04k8+HM5B8QE4vD9hz4Nz8
hxWMTK1Ugc67lf3SgddItuAew2mcW+qJiQafP8rgmGg1ajJsh2ir5OiXcH05
fjJDTeMNdN6kY3nUVY3u27LFSWVjIHRmpVI30w3CsrEqbvcGFEjfW3TaDc/7
iuclxukfwZ3P3fLFOOeyqfWCA3jdRSaw6rN/yQKOXDsm2eXQgKrv3Ls9gr8+
l8v9pKLAPchTV2qt2a1FebeOzZl/wOCeYPPiBqsxLMuSTAsfq0Y6E7x344sw
uPXPnOr8v+ZU5xlepFQaGsL2bN/Cp6R81L9U39KH9ynrj7c/OSfoweFDhek/
+bJQpDj577LvuF+7k516LKYDRwXnL82eTkFbM0m8Onh8W3zNwFpwQgs2pPes
uexEIz/i189PdzCYXW3Y2HtRAzzoPBuqnYNQUZDw77ZdDJ6SXphoe6wGw6eF
v+1jeYo2Ti6Q9uLc3rbtb5KfVQFLiXGqUfr7QNo/0v0D16duujfTJb6GlTC3
E0KXqtHpa2M2gwUYPPQvPn79sRvUuJ+5xmpYjwx/RhR043nhiXu1ACU8gqe0
fAnCfA2I6qu548xLDHy2O5clRizhsCXpE8+8OsRwOyr3bCgGBqT7HHwNTYEj
gUpbmK0GUaIEEl3c/mN922elVUzAIKvmRJNDJXIazSlvqv+v36f8e05VeMpJ
v0T8NiRvybk21OQgbKDd9z4Rt+erXt45cgawsiv1JXHxIxpQnDsou4FBUuhY
cn6mLhTqpBvQ6sYjE48TMnLbGDyYeks5oasNyQV++tedwlCwiy/VJZzbya59
YoI3NSG4o4NddfkluvGz7E8kzqdIca/UhLE6NNJt77hS1VV2kqn77OK6DGfO
JkX0N3Fh5vlcQbkp9CWShWuFsAiT81Hj2wYUwJtTmP5AaAwJdvrn9j1ZhooH
BEbJXFXIPdbxQcrVHUx2SqTy8HPinm/HXBFTg8mAiqDntD7g2bh32QbXn3u9
CNNQUQPlgfe3VFZ8wOjp98t3/5vfj4hm1QhGtoXDItcre2uDNlT97GzLrct4
HhwkBL4IS4bb11iTZTtzEU26SsfAVwzY85ecVWZfwxd3P9qZsGp0w7Km7U7u
/3xv9qMcR2P6rzCI0yD06Km1Io14cmZpCQyuTL6768WXDFU6b487uOeiuyrV
DC14XcQbVzl4a+87eP1qszfGtw2Zz5l9ybqIwZe47Rnp6DdwSbBzvPxqDRp6
5hHm8el/93j//6YnslNU7zQlw64Mu7rpVi7qzpRr0cPt7bPkE/W1gGSojs3l
z8Pt0OMs/6fRr39/vqnjQUWiVckwEtr1RvhnLkqYqJs3wl9vSUZmbpucDFa8
Z0nixnPR/ELLUgaua6/0C2npJcMDO7N7/9kX5ayY7dTG7S1m9Vrp/evJoLxK
VkzzJhe9vkEXH4/rSj1pR7SzE6GkcUjZQy0HcTdPStxc+J/b2/ehFWPp3SCA
QRF5ZjO8f+mZzuYnEGGi0KDNyc4N9jxt6SjjGER/OqfOiScQ4Jc1x5C+pS38
4XIeuPN6FLU6FqlKJS5Df8hsVU6xAbzbE1oQ1TyO3Fynv/bSLMORx4WEnC8K
UDyplzNYPYH07ZRoNZqWwJbfmB8bF4UC0WclhD2TKKGeJsCwcAk4l0hElT15
4AIEOixMTKAx+6+7xWgJHtjmrK1RssLJk+pNt19OILfpPfPHhpdAx0dqTYeF
AarVM40aKSbQNtl0ff7OEkQUSh4lMaaFqNg9zy1cxlHmelP6OfZl2Bz2/RDP
TQ1CLL0JgnNjqOA9DdcRhWXgGyKPH7GghGgv587AW2PoTGlszNlHf/+/Tz37
yMQO6QdBa4/4u/WEDnTwzUvKOBI8fx2W9S268wKazkme6FntR23OSdW74wQI
32Jmsv5uDe8X8s/yNA2j2+tUxjy0BDiQcKlAOU4f5sjGtbldR9HJE5QTeqnL
YM5MUpRZogDPa7XyfH6NotKYCUcmn2WY3mWMWqUWB2nhc5e+NYyi0V+OMtxh
y3C0o9rN4NJleDG7EHfgMn6OAq/ohdJleJf2UydG4BwsKPDvfrg/giLelXGj
xWW4jD5aTA+zw4HJKJnal8PIoKDywhwzAcK+Xrs2LMIKPku2izFBQ4jFeGSj
V5MAnEcZQlrLmaFugqB3KHIQSTVVHgz2IwD3UFz9riATrHr1jrnED6A/1ezs
bBUEcDtqZoOJnYYK1t1w4/R+FKC7pkBHIAC9jjxbd3UC/BihKHtAjvdTAdlG
LKN/t1vjlaVrV2rewtsOxtKNl+1ot5Q+OP3w/ynvy6Oxet93RchUUaI5SkWl
ZKg03BQyZp6HTMmQMRlKCBlCiBAyz/NMhh7zPA8ZoyQq3ncTZUxnd37v53zX
clbfs37rnLXO+a3z77Nar9299/Pc17Wv6742zvcPeEVspXUGyvB391Pb+pGc
hp3cNDMR7ENrf400m8FhK+XMG3uGULJ24EktKwL8CAxUoziiCXGm381Oyw4j
bF1usO0UAe5yhK7rv5WGk5qdhlXqw8gkOvaHGScB/C6HBkUdEYaZQ4wZCpVD
SMyLjkNUmgDJl08oHn1yAVrEq75bNA6iMS4XNeYnBBjh4M1aMD0PWrIYA03i
ANLW2CMWW0EAaUXxvcu9Z+HnybrSQbN36Ge6WHf/MgEaecYN9LjPANtRwfz0
0/2I7CqNQ/J5IjA1iQ2xvz4FCzuCuE4Re5FpRKVkijERLBPynqg+44IkvuT+
mMIeZNcbVSkZQYSkX8XtMXmckNwY5Wzh1o0uHxBzt20kgstppSIps3jI4+MP
rkgsQg/79A6rv/83+S3cSoRrvIHQafiAbJtlO6r7LSVndhSDuTWOXRsjTuBj
fqRRtKAPna/QmbG5SYRFtcFfl2ZNYXhnMFe64wAKI995c6mOAIp6jQnPjmpC
+8M7LhYwiFg2htNFXhMAfdbaCZm3IKmD92zK5AB6HnNCpCCHAL6BZAz51CKw
qNwl2EV8h1rkHt+h/ECACUmmgWq+azBGPidyNb0fMT4Se65+gAg+IzUTPJaX
YKm0s5co3IfU3wcHtGsQ4cFX7k8eRAGY2/04v6u9B3G8/qJtEUqE9KVr2zFr
fjjyXsKUSrMboehI1W3tRBj85FNlaMoHst5DZPofO1FRDNPTgV9EuPjZwU4o
nBfq+auvC3O0o4xT5G0dJzEYV3QvUB8/Dza2s+cTn7agb9uNRS/gfPBrXugG
D0s8fCp6ufFGrAjF5lh4e479vc48x2rslTQDoHVNeudXgzbUReT+sIzjnCjW
Gy4dvY+ASYaSISK5F5kNrnGz2BJBpEhj6oS8KaSYE2bnv/ejl3IfrNl2EIF1
wUgKwjVBkbWv4JXcO3Rv10TC9C8CGIx7/pLJkAOJkSyyHdH9iP1uxpD3ISKY
ZzBX1XrfhCu3fzzafrsPmftq6RCUicA4wMseh10HvyPsP7XGelDXdZGBj8FE
OMJ/wCsmQgjIQxJTPEW7EXPvoB1DFxFqL1NpbHheA6f6RmlZlU7k3u4YWUCF
gZDwLe3+0isAhE/3PATa0MMnAuZeAhjUZryfiZG9DM56SkxbLzYjwz3n88xv
Y5Bwi+nK2T2CgB3h5WzSbUA3I2l0+p9gQLtFUqH2x0UYpD1FqVhQi1zD8zYM
ojGo6/f1f1AfB7xfen7rfitEq5T0lGnjf6/zSx1rpy36z2HN636Jmn4rirxJ
7mGM47qo6F89OcSHICD4UPhxcg/atRhveyMKf07i0jKc5k3gVsqn2ZtufWhp
tkN0QZYIzE9/0D69pwW8rsK8Ku59SG3AXKEdX6d96uxkI6kAtPtHbg569iKp
eHVfA0cizvedOAbspcCJudTMbXsPqufRcOApIEK10WnO90w34ath5OCcfhfK
DWWjJBKJcI1pXx17nghonL13+oxqO+pdqin8wIFBF/PdUpMzNwDj3VOru9qM
yC4WebopY1AlIELrSXcdxJz6GFXrcP7iH5l9+zEGPJHRU7tZhIGSrGy24W0t
CjBf8Z9/jfN0xg9mxwSFYIQgzWhHqEJfl8ZZ6EvxfW36mExg4BrwN25pp4yv
QJWDZRvhbRhs/U0UpbaLg8+6UbnpAYWopttmverD3+ts83CiLNLRHyx+rurv
Nm1BYjHy5zrwffFIz0xxjvMh+DbaHyjM70Yb6vSyulVEYJnkPnW7wQTuagxd
eHqiF73dSc9l500ETaWZEJZAbXg+zf350UAPaqIw2EsMwfc7273m12xKoGLZ
E64T3Y322lbI2dUSoe1O4uiHHFn4sU4m7fmzE3VtteZ8uE6ElmJ1rrTbUmBY
2fvp7d02xO3MrF/Bi4F7yK8vAYPiYOoUPNo+1ISaj7o3HDbE8VWrBzkF8004
9VWgwc66Hqmahe0XxHlilkl2rnCaKAg+9GWohhpUthytKZeJ89bT1YMHTETg
Va8hf1roWxTcqC8ki/M+yqxteoHXb0DYzaXCDa43aEdt0gW5QbzORfXdotzX
YfcJjuqcS4VIYX7RyHAKgxBSXhYdKS/rISkvy81E9wffWCzk9vrxyIwXINpG
2509E/95XPe33K2l8b2WT4Z9IWBonrLvZRNyjPdczTf6ex6Xr1Nuh+OaA3j4
ke8qw8/Jq+52OWn4ObmVlNPFRsrpuk7K6RpqVUL8qyYQkR/np1rUhWofVQWP
fiLC5F/yu3aetQ0RlNCFQ0nfVulaO5GHcZrl9d9EMCTlesVuyvViozydrw9q
sCdbrJsrrw0VUBome+H86x+dQmuTTpHxqzuLVkQJFM8JUpbSNSNJm1gsQQ8D
q005YD2kHLCpJ2TOblsVgDeMIohJpR75F71y1PfHgJmUD3ZmUz4Yr9b9q0GP
5GAjgMors7UaXbPcJmWVi4EjKTfMjJQbNkHKDSs/U95FfHoLqngST/vTV6JI
psB25lac75PyxJxIeWLUpDyxM6zKKhZ3pGHq8K0tFw6WoLmcCXcfvL9QknLG
yEk5Y69IOWOiCrNWfHaS8MnD/ptQSx4q7WYy4ZnF4BUpf0ydlD9mQ8ofK/XQ
e/AqQxyUt9NqduxNR/x2NTFqP3CeS8olsyPlkl0m5ZIJbtMp3Ud2E1o0TXgF
iuNQP+P8TdY1DG60CjVmv4wFbwGViZc+BUjqeO1K67/Ji8ssZ2bsZvOFU3UR
KjxvGpGSwZ4qFWsMXM7U8m3xc4DnxgTF6hsdqP3UomEQCwZpmCZlpJQpLCTv
D2G52InUBGUZArdhEOz567shlx7UWO6RNbzQjszEI/TKTmBwcm42a9xUA+QP
LuS3f2lG4u/PfzNWwYCaY+8yj5MKbH9Tl1t1Du87XsdWv7tjUKyR4jl4SAm0
vGeLl1xrkF6lWPV8Gga96tvZRO4qwJ7z62oP9r1F2iYsHScbMdCdr7X0W5OD
prqAw5a9JWhnYo6iFY5jv0r/rnSxkYUA72KWpwL5qPOS2PQVvM5pxeVUgxwy
4M7aE6znnI4ai3JiKfE6n5jxl1qmlAIfzM0ipT4OLbA7euzA6/lh1XOrB4ME
MHrpvFZQCEEZ+0X09DcwiNS0PXtRNhYOuB2uMeAvQFcjP3yu+Dc8dNvu3dcs
7J7B7FkD06zJBvTt7OBXgUcYXPVvyzQ/7wDdqkGOp8vbUEnGcfpubgwIF5+U
D5WaQgt7twrG1Y4eVowZWuD4B/R7pA/v1YfLPW8P0Q23oJWn6xH5EhhIR77Y
fiZKCw59d+yLMWpEtIpsNrMPMIhTiFQez1CDiVyKFp+0WmRSt4WvFu/jVjVe
G80nVODuseYHt2irUPLOqxqmCIPum7k3bl1RgsMtZnW7Td+g11vC/D0HMPBO
YtZ8FqEAhO33KK9YFyAVsul+5S8Y8HH1M5cdk4cT9S1dYuqZ6GSLXaP5AgYd
Ie15ktGy8PvsWgrD8QQU9r6+98YqBj7rT/3FOGWAo0Hu2iWNUMRn/vAhHV7P
R04OEa34Pr1AP/OQWfgJIm9wel/4GwOOSpXPtbSxkG2vp5E7kY84/O9wJn3+
e53PR0Z5Rw/4QMq1qTRK1gakMzL2QM8Dg92fZZ5VzdrDpxmv8KM3W9EZIe23
mTcwOH/U41jhVTOol5hqUBRuRVsHHEP3iOD9vVKNJ4DRAJTRQrRuThMqODPN
dh4/n5VZDEyPtutA+G3nhVfH6tHCRe1a2wD8dyT3fsvq0IAKzzQhYfNqVEQt
RywqwOD7auQb/wNqINzGVNHRVo40hDuDfTsx+HnO20JwRRkEFRnSLE2KkKVg
DZLA92l3v/sF78NKkHHSkbbAOwddf6vPaD2HASNVZK3/AwU4Kz23mF+QhPqL
j87GLWPQHBpR1TUnB3tSp5rjbSLQlw+JYjd+YeBRYJ0VxioLjXInqYMmvBCn
oKa5FV7PbcdV3rT5SIPrNrH6YxsXIKnLZOfvP75N3q91PoExQLajR/RBUD4S
2fKO+enU3+scW1VxO0fEB1ijL/AsK9Sjc2cOWX7C+3Wea1rO/jf2YEFNlGuZ
akb0YWnG+vh+lw6vTlF/ZwbepxcxRcdmlMbHyMKshUFP0WzvvZ2GIF6jkYEK
GpDrV+/re50x0BftL7J00oVrejuwiQO1qIe/LOtYIgZBweRBVh+1wKSOTFNm
+i16HTvOs7sOA7HKIMl7a+rww4OHQ4u5FBXuP+iTOoLjjRwh/QevVUH6BVUw
7+88ZFuXw/MGPwc4M8NFO58pw9Ns19WPt9PQOk0PGwE/B1geZwmnZSpCcShr
8M8rsSi2wcL9T/7bPgqtOrUVeVi9foHl55dA9NDoWP0H/LllqLCSe2smB3ZP
9qyE77FA3O8Pt8/h9UQOuzOTyW7B2zfmFB8pHsPQVKlrC77+8udys9aOGFC+
vSqQKZyPeCYyV7Sm/17nZX/3oR8V3pDtobh+42UdajXxW2sKwf9fnkW/q17a
gw+VodX1V01IbYsYHxfeN41HFz/outyDLwLiFatdjSjSisvssxUG/OMraIHp
DgQHhRW/+FSHdt0R4Tv+AsfzUmk3mvz1wDKPMWlGohoxNDuafy3EYKM4YueP
jzqgsH3R7qZpOWJbvXLkQxde556LsS61mlBX2NOkP1KIzMX6T1fj557LfZGm
HZzqEGd5yLmEKxvxfuHgrZnH69z7zYH9vQp8viqUuyGQiNhe89ZGrGCwcO9+
nWyrEug7uU2Gu4Yhmj0tH/rx5/ZyX+0D7W/4OV/DLhXl6oZKRVi3puF184OP
omN88uCqln7edO8deIoEPi3h63fvPVl6IiMLqxqqsb9nvGGS/HTtn/fb01vX
3lYHRYMeVReH0EIe2ua2KHkGP6+ca+76doA3SBfO0aeN1SI99W6Tg1EYkP96
FcP4xB6yjfdzZ2s3omUarzkBO/y8ZfNlqeY3h1Sba8dUxRrQF+WO2gU3DEJL
fm7p22ME3pVczAaXa5GhntuzlXgc/xjSWR1/pQ92W82DyWQQqjMozHOvwaCl
h0nD+K4u0KccGMhQLkUfBrUcPg1joL7t3qqzrTbk+H4IF9iej7q+0TCF4s+n
nGPNhn+UBlDZ1PYP86QhWnWesJ0/Maig8FkOZlED9SiR77eaY9Cnfd4H6dYx
UEoqFfzRowy2lCIeP48GojrxxMgV/PkMonunFVqvCHkF3fdFF4yRlDEZWsTr
80Uzri/oqzyMG+ettFo5w5E37/rq8PUlQnj1mKAcTLDr3sYMAsFF8ILsd/x3
Yqdifj07EQLxikc3Vo53oG3Nyw/6cTwQsuVTivWSG3x+uf3i0oEBtPVtZy16
R4AAXhchFQ9reBw1zfiUOIJst+YpB7TMQpoWa47oI13ILftt1GU5hqQGrvOK
H58FbmVH7c56WTjIIsNzJ2gcrToGyR56NwMDJB/sCskH+5LkgzVyT9uJGtmB
XeEsw0uXcRQanHeHa2QGPqVUDHp3s4BS1q0e8W3jSPaC1qeA9RlgPWqoLcvL
CN+L+9ZVncdQT6azpg77LOizfPXrWKYDx+lLhi7f3qPxHUdo5iVmgcVHOONT
2zY49lH+WKD8e5Tx46TSqPUsMBctOfbIUUFRSZm/VtEoiulk0Hv5ahYkSD5Y
+U0+2K4us097Qzwg8bjD8fcM/SjtF4Vi+AUinM7XrDR7bwOJujXptQVDiJyQ
c0LsFgEUJemGnFv0gODzuXPXwgjO05d2ejTPgruV+r6PnvLgNXFO91rVKDL6
Vis5GPov/2omyb+qSPKvFopysPYqcICqdlyrd+ow+nbyVLorCwEO7aDmzCWy
wdD9NZWpsiGkK3gkpV2aAGzaZAJaAkegfZntx9v6QRQWaM1p9YQAMTE9zQn+
h+BiSBqrWscAerFesMhdSIAqzfaJZdODkOopw5c48A4x+upGP5gkQDLJj5q+
yY+qdCG5FjtuC61ns/R/Fg2gpJRI1YVSAtiPbOQ4sxuAByFX/WjpELpXkfRK
X4YAr1pYL9WaKcLh9pLZgxeH0Y7XBJeNcwQIJPlFS0h+UU2SXzRw6Fl0yAlu
CJH0++kX0o/OyDbfuHaECMotXd3P2U7D4cqMtmrVPrQzY4f2CVUikL8cGskZ
5AKdi8avDx7qRZezn5xb9SFCmZhKB+c0J0yY18WUfetGmiqVdy1LiYD0HXJO
PDYEYVc7SKwYQGtai/r5JQQwsl+bt3VVBsTrvOvB0gCCtxd/TP/5XgPJVzlI
8lWqk3yV/js6zhwd4oNWI30jthicl91zOT41RYSSb3Lnm7/ygkWizGeCYwcy
C7G5ZLIbg5hHkueeHuWFc89t40I7W1FGvN2K9BUcJ/jK7M8pxftaZVaq5Uo/
4j+YtnuNgQgeJD8hL8lPyEjyE76aOhmTXy4IkUM/Csk5mxBGny+E7mGgupXv
y1a/S7A9Iy1S2LAedY1TYM14H58h+eUaSH65LpJfLn3ypSY2B8Ci2fDrwa0q
xHttzlKoEgMjku/LneT7iiL5vpqulb7vsgqEA5TfReuyGtBnQe8F+cd4X2Bd
pvdbdAKyl/J3xcY70O/qnYrfGTBgU569HMNmDnOjjFcUX3QhKTP+hMAvRHit
JCmqGKwHISVjJ3vnOhHl5NilvnUiUJnfKbTWUIcPwy92SNG3owtqWy8Lc/3L
xyW3ycflJfXqlFiqHPg43ahnhBo0HPqcRiXzD5+iOyDRfAv634baSn+uRD1r
J7B5nF9I3Nzerx4tDVmL906UTpYgCVGvD1dwfhGceO67ZpokxJ9nM8pzyUdt
adRDId8w6NNzx69FHE40bCdc0ctAtjvCY8VwvkajQtwmdfomPBxlaloeiUcy
WnS3rHA8zEDyce3c5OM6sF1yQ3ivK4Ss2O+TdWxDo7/eej48j/Pf+CKrsMNW
IH1GfOL5SAfKtqrMVtiOgUkwQ/f9IAOQ2n7bkymxHZEr2TbKsGGwclBm8r6T
FmjdC1Y4UNCC0rkORDdL/ct/9XmT/0rsbs7Dw9LyEOweGPz4wRtEJyrqpY/j
/47TFAVcv2WhVGXni5jcAmQzs7OgDMctH4OCraqSZIBS8HJPN3sWWmP9Wl36
HQMexHP3hpMUEE1oT589lIjs+rhLMvC+z+d7nPDqkQSs0GeJ6tqFI07zH2Op
eN8v2crZ4f3CGmgONa52j7WhAu5vi72n8b62UHPhpP0dWOPJui+a1IoGU1aT
o69hkLTGPPjl2W1oP2SRNJ3ehJJPnuO9h+PzfpLfaR/J7yRO8juVtewUe50g
D07HPbToIRfdbFO3fYRhICQwfH/juhxYfC9u125LRrdY2SfGlnA+vmzrvfW3
DPS2S2C55VEowYxGux7vsypPZexT0qXgmFioOqOqH3Ka6bgv8CfP8/Mse9jN
u9BSnO/difPcaMLPxT+491Ocg/YXET1QXSpl8JpqQCxBPWEdj/7lF/Lf5Bey
vCyrzpEsDxe1PyOqjDg0T+9cdxDHnzVU7GSz5+UgJ1J+aSE8GM0Fzn9wxvvy
eMas9qsKGUjaF3paNdcBNb+7RDuEX09Ia1F88Ft9SJVtF5vUqEfrkhLUXP74
fSf5Z+g2+WfurUxLxanLgzeiWdmd4o2MWKQ/GuG/k2Om4a1QKAteuswxv/K2
wq+Tklv/8AVHkj/EZ5M/xMHDTPlyixx0azfuiLa4D+TsmtJ/cnqzSX6GiyQ/
w3mSn6FNcVCi8BQVlHT1UKikjKJt0j9V977+u973j/+hi+R/MCD5H+ya1oaP
WMuBSqjZla3dz+Fp6U0Pxn+Xw/xffJ32XeqX68Q44Hh9lVnKqAJ5p0/T6DVh
MDb0lFvcLgE0Mo6/m2sqRj+4lLR9h/7zdbhy4Qd9FGUsMPTrz51+UYUiowNz
KUowOPzt4NDrfQnA8iS2uPBOMXqR9kh/FD/nw+jOVxvwvAKjqGMsFIOl6Fer
lNnAOxx/1kwtDU2+AJ85zbfPK98i8/364/K1GKxGBHytuR4J74gCtyIVixAT
FN2M+oCBuLn56CnTl8DcrJPDXFOOGNh9Fz+34/y0a9jGzj8C3GakXIyNGtDD
tEX1Zuf/e/fX8cveS8Zbk8CtR6jY0zQX8d9otLn43/lFuWxuRCIIXNlrcMMw
F2VPG958hq/b52ACkecTIT9hT4C9Vi5S5j/UN4qvS+75MfDobgIYyznQaIjn
It2KUkqPf5PTGEd5MvhobDwoR64+LubLRYe/PWpi//bHJzZ5RUo4Hiq3GT+I
OZaLaLbe432Irx+wMgkTnoyD6Dce6ny7ctG0Mx1DD76eLJmE0frEAWv6bXcn
sly0p1dN6o8fr5Hv/Gz62ThoWE7w/D2Yg1IJ8Mnt/2AO3tEBpbM/eeOA9pfS
Mw/OLPT9Zovjn9y/v/17Y/fyeBXZOFAzux64Z2c2upsx03f63+QW/v+2nly0
xfcrZTLo2Ci6V57NRhplZSEn8Ps7ReXimpmSDF8WV09I8GYhocdrl+Pw9QnS
XGQoaS5SgTQXyRXbf9gsAaCzrfY908w4yvY6a+9WMQOJfLc24m2uw4kenXO9
ZaMoe05qlD98FmiYPPeV3+OHhaRzBr9hFM2GeK1WFs/CoFN3+vO4cBBo4TJi
pWxEmkGtTZQOGPj4s1vS1YuCpTEHHfXYEPrELxG7U5QAB2w/oviey6BIqcxR
QD+EUqo5wcaGAHqv+yIH7/MB59q3K8vrA4jpbkNOWzoBfu1v3D76OgJ+zN5s
3IbVoj0Lo0vwCoPOge3XXF96wbX1/b+cgrqRXviOurd1RNDc+KgK0RJwLEtf
Y0lxAGX29tiYthHgbL6SBF+OMHh1ZtNmC75DVRmClOtbiJB2jZri1eRlSFCb
iA6Y7kP8tOd1sq4R4dmHM9M8py6C4OMk80tOvWhXRUkLyyMiJG9pXT4eGgXu
ty6X/TpQjVqb3B9dLsCA47cu5YNlb0iz0CR/drALLTIIRZosEUGITOblEw87
eG645Su9YR9yyBOp+6FEhO+TIp53x2SgO5DaW4wF5y/P7CwNBIjgtc5hcHhC
FA7Kepam1vYiIdHc6peWRNB43Wxhu/M6VE29+8xztQfxCmdPSmYS4b754ffO
jEJQRmXN45zchTRmouS+fCbChYdffemqrsK6lllY/rEO5L4YHxaxF4PFc8VC
7N7RQPniu87vPZWodlKYRgzHvckvqyh1xJ6B8Mw2hxuZ7ehOT308xxH8OZHh
o+oItYc5f943k1S9iGOHU8MDfyJwkjU5lJ+6C20V4YVjVn2ogiGDfkqBCJ6r
sWFyF+Rhw7prSvlIL+o/MbsjFudZkuupfr/vSMKPhwGNltHdyJpdpNW2lghq
srL7Zm3FoChgTWVyshPZm7eovf5FhFdOfZMxIiIwOqz/K8q5DSmk7N5jiePh
GBM9naF316FVgEktlbsZEa0yWz/fxsDswapsJBKGxA51a2nqBvRy+T6h/ikG
XzjZxggXY6FoR6NhqXkpIn9KL+uE9ynbXQWj+c6+wCVavbfGohXR0Oof/yyE
wXbmHB+GUAcIct+q59ffjQYiGt9olRPBpG+31msnYzCaIqP+ursXBZolD+n6
EuFrdc6AmZ0W+LvbUDam96AIkzpoivyf53okSHM9Pr5mudTHZeE9c9G5HW6d
aOVyTzuBAsfhtuRRdtukoMybJZ/qZyuiWjnPf0IQAw9PrYvbw8RBYU6Wrdyi
CQke4Tqla4LBhd6TEuHvxSD3N6VF5vZ6FL4k4a8fiMGdhZIGGXtRcC1NIpZ+
rkZhb5S4PXMwOOtuz90kKALjRh9jphcqkXR00f1y/L4HkfTQXZv00PMkHVNj
k44p9Re9csum7wf9o0tObNIf95P0x806oz5JZ/R753iqoVEJcvt/kk85NSPv
ra0y8/jf/ee7QpqbdMZ/9ETeTXriP7rh6U264T/6oOkmfTCBpAM+2qQDbiXp
fVs26X3hJF1PbZOud+RN2lG1R6rwtOqhTsWBRtT5xAdUHTE4+pBuKDhXCWQv
8U9WWNYi7/7FiN+xOD96khB372UIBOyw3D1RXY2GT1frHMTvl9FtmRDq4xqw
TH24NJuxHpk82XdFCL/+c4eEeiJ2qMLzO9xn9e5VI/M4a+23+Plz7M5ZM/1p
JTiUGZxG/6scXZV6RZjowOvzmobycVgo+OfNNOpeREjYzZL+z3cTws429D6n
dYd59+EGEbcmxHWYML7TGIOrvn2uFC1aUJAhIn5Rpha52G3wycVjwHtySemH
sTrofQ+tFbyDUHmSx/zxGgwGyfcW+qypgPp1apfiPBwHdjuIteD4kxj+OG11
XQnYX3n5UOXmoxpb1XNH8X5kzLonf8UvHPRmJWaeyJYjx7onOR/x6/SPO7Qx
re0BknXn92p9akDVkwpNz3He1CTrY9N82hYozIXWbROb0a8IH7J+dQwKrS8Z
K5nchtqaIAqr2mp03brYuCQX5y+vTePTKjVhXs7jtLpZBYqFFD0NHE9mdB/0
oqBRB7pZT8NTn4oQNhsVuIE/57QJ0XNVjSowYnp8kMiai8R3wmAjzhPTRF9s
o25RguVx5Tl69mREEdn7VXkZA6YrKtK3Xz2FZz3S2UmO+H35Rrxu5otByo/b
8xFqDyCXPzmTXKUJ5d340GhnisGbeuqk7cWm8Ewmyy1lRyOKq5KPncafh3zS
vEDRpnmBgd1NwiPkesB/o9Io1rQKKZvFdihWYMAWpP3Td7sOBB1vSw149wYd
ov2ufeLPOXa5yVJvpyZc8hJ7nPyoAPE/dvsiiOPMuNzL58SeqUGdW2brsZ4M
VJ+MqX9awKBhhJ+K7pYK7NCUEqC4Go/oNZj3tK5igDGsQ56EElQlqN5d4AtB
+QycNH/yQD6PqDt8rfSERIeDzhJQh8YZi3dohGPA7cUJd6ztoMjyNKfS+UaU
E+IBl/G+P5RmLZekcQ+O0BV3Vk3Uo23dim/lvDBIl2opKEi5A5fiHeM8WmpQ
TrB6s0AKBpcu55Af5taF5lqPU5KhJUim2UrhKL6/0h0d0vczaQNNciRPgUke
6vagKaPAcSB7Au+XfaIaYFd07ZregVQkKCiQNfUTAx0j32ysCd93e2Jn7q69
Rvriwpl/5h32ehuEbvgqg9hjvxM+sv4oTOfenRM4T7TKunTM7akicKdrdxYE
6KDI/q+jq/h6NV+N9L5IX1BcGwHaxhp0iDE7Ijr53+TSk/znF0n+8+H/Yv7z
k8dPZ/G0JUB6Rs7Wk4q5yNtNgPkczjuCPJOfsox6wRvVipyAi/3I9azupZWz
RDDextZaf9ABhI+bnq1XGEa0hnHWg1wEoOJRXr9tYwx63PkCpdrvUa+A5+4c
i1k4artPUohBHXqkFoZHyMdRfHbyIsPGDLDq3PU3YpGEIjkrnurGcbRmGVuR
0DAD7//y/n/0lXnXLbljkEF+oFzHfxzpd03Z3xiYgVMnDtHxoH3A4qZY9ezU
ONItsguo+T4DjNs0fr6Q3QWfIgjI5M0Y6ql52yrONAv2Srk0poXbwUO1iuh3
dQyt15C39PHOwgvquRfazrQwVjbOQ1XxHhmHN1ziVpn9a97FwABN3tHvnhCq
Z3ZuO08fyhsSCmTSJoJOC9vhUFp7KNeJfiDdMohenBS9r+pKgCSjq4rcOndB
ye5L/rr2CLrxytn3EmEWckTWs+yuq4Gi70jVpZBRVGH94vn7uFnQG/lINnRG
EsbHk28tYKOIn2j6uf3ZLPD95f3/jUv7Mu8tc8CP4gmuuKZhpFGcRs22kwCv
G8Wupb5gh8PXztXSbgwhjgnDwytXCWBiJjf4seQISFd67185NYTqpyQJDWYE
8Dd5/pFJ9TAwjfNzuqoMosWtTKJ+4QSojY+r9N11CJ4KaEwecR1AdNYrWytr
CX/No1AzSqAJZ7MDg1cZXS+VBlCs/S04heNwCeUjgmnhRpBxPy/okf0QUjg1
+vGhJo7PzxbHM9Opgfer1EtLosNo3Ko16MMZAqy7X4zUVpeCt8HqAUzCwyg0
8eXedW4CvCDpAqWbdIFxv4PZEo+5oWnV37YA9aOYCCXJR6xEsLQpc9vwOw3+
0f72+7P6UP+LTpsScSIw+s4p3bp1CiymN8p5InvRegL74yN2RCi1OhxhYcIF
qIJzztavB8XGHhwzisVxeM5WzmlWI0jd+nbjS8YA0ohQ56YuJwDrWYvjZApq
4GNp5eewfxAZH6VRiUwkQN4xp5luYxkYEp/dGVA1gPYUw4W5YgKMkvSC4U05
DIp283rav/ngvswJ5lMdXSicf0bSB8dXr0ZcjXZw8cFemqwrn890ojd6sXuB
BgNBmssqZI94wYms/gZTVxviVPq0Un0GP4cvnLK/QKEOxJOh9933vEM5aQm8
yduI8EDIYPwWixzM7Rno4LHuR5JmhvJ+x3HeQdIRLm7SEeTuceRTEwTh+X3D
BybuTWih0rNeB8cJevPetw99uQRMhEbmQvoGdDM8IMoHx9u7KgVGpqvkgfk6
uW6MYi9q3iah4veE+D/0heZN8/hRt1S0ZfcKwe9njFfXX1ehlqfVhpllGMz8
BT8bk3QHv026w9/Ot21u9uPWsy9AIjy5gGW8DjWSQ+o8jqPO3Po2PS7jBiOn
PwbqMLcjguxnDSNODMT1jtx/Q30fDi7JU5+V6UKHy2YriueJYDTxwMRN1whw
uvDOxrALfcshUykgEiGXZcR/1E0H2ljP4Y2/EwUxh3HP0WEgq+wq2l+lCr/P
gIz0lTbEO2ZUwSOA8xeSTqG4SaeQj7PYyT0sBz3dvulXc2vQmyjqZf5UDJ69
vPB9t4ksCFYu3pHxREj0zjm7pGoMQvaPseZaykBrrytPyb4yJMRRlCrVj4Hp
oRItwxQp0DpANGc5WoSMX7BFUU1isHAkmmOYTBLcI/e/cI7ORYtTK34lRAzK
Qrq0v9mKg7T3+7TdjGnoTmCg7+mff583N0/0VX089wSWat+mKOe0ovCcd3T1
VzE4MFw0ZkS0AYqftlxrqR2oIJEi25wRA3rekIBUohEYfGngB4sOxP5keQsr
Mwb8XVwFfDy6QHszV35dtw2Nd/io7+fDQDhvhWaEoA6TMciv2LoZKYTlZz7R
wqCfpF982aRfpIYfHTV9JA+c/i372i+XIdf9/O5jfRg0SrLZ5inKgWinTuob
xiJUNUIpzofXoTyz5LqC3y04YGd3hMUwFzn+KKA7h+O9KIVp6/3h0hAxdjHP
TicV8Z1ntyvG6+AmNNosVScJu7+kxcsMxaIT7HcfBKxhIK3UkFb02QYKdwl6
5A20IQ5p8ruC+L5LHZ2n9w+6CyaP1RVFhfF18nmWTzhPeWEwrkN9Sg8O6zbK
p6w2IzGKCO+HyhgQnhu80DikBXRBSYR7WAPS7fvgb4zj3gGSrnFkk65xiDge
u71fHgZ/RnRUTOSiT+d9q0/g9zGr7tNntddy8DFA+E3/1jTEFcGXxI9f/8R8
V++N5VswMlMmbHUlDjm3sN3RwK8/1yh9pXlUGliKk2ZVS0KQCBivyeN479eZ
A/znRI3BQHyHOAW0oOHbQ0en5DFI4t/Oq3VKH56k+EQfam1EN2OcGfmscd4a
+8npqbQOTNSucUxk1yEG6vvBSiEYKJL0jrBNeofWN2MNqmF5ULMPWLiYFY/8
7ihS+uL4Uy9zu/9kkBxMHuylGKQMQ0+TRTpnf+HnWHiDUHT1LShz6Q6iIHuK
vJ9E9QT+Rx6d7PWzBnBwnX3xW3s9KqEejL6G76OGR0kLU5d0Iem1qWpnWg1q
u3Y83hLfR+9IOsj+TTrIC9qU3R+fy8P0I9k+vSJfJDycNHgN//0wfrstly7L
AZHbPcNzwQC9qVKs+pN3xzdHv6AmrgenQCNQZrgKZWWqv08vxeARSR8p26SP
PHse5ez/Ww5WA92G5dfMwcXLovePX8jxL3NYs6Q5I9FNc0YULsbNBzp5oeE+
TdKWS6OIt/7N3IPSWdi3xIstlCXCd/vsmQ9H8lBX53eGr1MYfHTzHM+jCIWY
Q5k327ya0TytvJcdzpsCSfM13zbN12Se+7JWOn8RKEztDVzHBlFvS2e1oBMB
Yp8/b73VwAsi53wylMYHECYxeaohlwB361zT2O4mgtoju/y0D7mIVfPWeso0
BnmyS2FlZi8hhTD82KGwCV0Tbmc7ZojzKeua8lnpp/BzI6rspGYPstjP5a6V
QoSATXMoraQ5FIt9LO+kXQDkq5/ra3T0oxqLiXt9zETYWSzXzpouCNnPrK83
hfQh14SXTiPSRDi/1hLAMXoBjm+J1smU60WuDZxUlG5E8LEZ3H+GORFUdrWH
xcTlIuawIkNdnB/1L/iVFYyEwMAXRXrmL42I+0PYh0MWeN9RVVG58NwD9i/e
EbD26Uax1/OFqRuIcHS05WFCki1UmxmNHSzsQ9ThQe+MbxLB6i/zHTIbz54k
eN6AMJl4KxH6XhTB0OtS60eE8rhPX5XPCcPqC6nW7NRuZJ7Ec+ZXNRFSxj9L
uzkDRLSNWuy43oX2GtXriywQwfebLeML36uw71hMPXlNOyK+Xk19dhiDczIv
bejqE4BhLl3H3SAXoUSnVSYct6ec2bFdTDEE+iQt5R+wN6LdpbEsNvb4OpW5
2JmP7nCSjtPMqqoLTZRvsyabIILny563nAy2kBHUnp/7tBfN3MsYd3QkQvr2
ci/3rDsQ/2Yx9vv9PuT4aEFRX4EIrn+ZswhavjI6FXsTSqN430WFdSE3TB++
TBPhZ1rnGUpxURDJ7XC4zdOB2s8IxfSz4uct375JmTc3QEKiNr/tSisKLI/g
0RPBQOLc0XfiwdcBrtW8a9FtQs2BaXkMOI/+0lNHF5sgDCfOkQeSJ9cj4v75
7es+GNjMSQ0f6AkG8iUbxXsGDUjq41m7k64YGEW5+r0RcQeFGPpr3393ItpO
2RKXNSLsWf74dujFfdC588oj3agH2cr2aZAlE0HkPO+R2uI7YJNdSq1D0Yuq
GHyWDj0nAiFI5v6YqCZYWJj89PDoQU8+DAuHxRGhkzQHsbRpDkJzd33ir69S
IPRuLdphqA1d6tUSEMD7QlpOvNIPBwm4cl7NLrOyGenbBKclqOHnnmmi+mTZ
TXjkVEjseNOAKjy/cQ49xmC05VRbu7oYBHkURo4M1yJqoTM/B6IwWNxdlK7K
JQr+G6ktbieqUX2R9QhrMQbUFuRHLVlEoGaBo5tZtBKF6DF8FWv5X+dvr/1v
5m/P/yV/m4OUv/1mU/520V++D55FmhdQ2jQv0E3K5W7ZlMv9k5TLvbApl/sg
KZf77aZc7klSLnfOplxuR1Iud/2mXO5lUi43x6Zc7nFSLveJTbnc2zb528VI
/vZtWgVM6K4SzB8WrNNdrkHPdrL1eSZhIKC0va6C/QW8/1bQLuhYizIpLHep
xmCQQPJvf9rk3y7WPKfO/kAFJNsOJ+i4VqHV33bf48oxyN79pMQ0Wwle5dkb
2bOVo6UkGBjpxs+3qyxYf00QXEkyctwyWoPKKV261fC/u89Q3LxE9Ansi7G6
28bbjGjZblCr3cb7GsnPXLnJz5yVUGVRZ6kG80e5OSkKKlDnzJ5o9TYMML6g
GpeHKkDFq3Ypi6EEjTFmqRaN4X3wZKdadr0SPA+bCeP8kYfiaBJlumYwWNN1
iTtvHARNr+m37hfBr6fhp+fPdAyU1Ffmbyy5wsaY+Vs91iZkyuJmft0cf54L
dxc4zNpA3eErkv2RzWg9iGpaXAPv1yQ/sNkmP/DH6aHdMcoasPJLbsNhoRQZ
SttFrw9i0IfNmdGfVYOCjQsWhf4FKGKUSXYHfv4rOLjcZpVQgbuB4+7R9lnI
qLT+s8l3DBjz+1XJg5SAoudagORiIopu55RgW8F/Z1POwD/veYQIMaIP8l0B
2/PAm0jTiIzYPxzHHHEeEVeJra7aQM+95P3ZnE2I6sPyjdh7GBTsoazOrDcB
4kdpE9aCBkRNPJ14wBnHY6T3gQWb3geSlfyHL1dpky/3TU6JqyeHFtxUmtpF
m1uEFn20Mn1wfNik/rSjuFUdvipGb/vql4t4VxSPDuP4cKrsouNYgSoYKHcs
lm5NRao3OH4t4/jw2+jSzsvtyrDjpnq3265YpJTav38Rx4eCt8Riz+xQAim9
DFs/vRfopXiGTyaOD6XiDYJTyALAYvc7mpTEajS2TtU7kotBhWOhQLidK5zN
C6X9Qd2AfKTD9jzE+eD89cwjzsz3oXf3D87L7Q1oX+nq3EcnHJ9Pj4wXB5qC
0a+YS5NH6pH0ASuWlwEYfP2t7nPg4h1gom1e7VetQfouV46Y4XVuI/lpd27y
0yZLh4n+HNOGs4z7BBIG89Fgo+JkNd4HXS5jKllymhA01C3r8z0DvbvD8bRh
AQMHGb+pEip1+KRzsfeOaQKqjKXk2IvjT92S5gHivAqsclpQzdCHI8nWy1bl
OD5k9jyUe5lWGb6NF4evlHiin2oulx/j+I1uct/rHElFCEzlyqCNEEb3g25f
+5PvUU7yvQhu8r0gko+lYpOP5T/7vi5QL9xkm3QouChGSRuGtKKo/jq3sKv/
771v7DTVxmxZkuD3EdVqr3t5KPbgnPe2P7iUpEe/2qRH/zfe2Lt2
    "]],
  AutomaticImageSize->True,
  Axes->True,
  BoxRatios->{1, 1, 0.4},
  ImageSize->{370.94518805550354`, 248.4546628099543},
  Method->{"RotationControl" -> "Globe"},
  PlotRange->{{0, 10}, {0.001, 0.05}, {0., 0.045814359110793665`}},
  PlotRangePadding->{
    Scaled[0.02], 
    Scaled[0.02], 
    Scaled[0.02]},
  ViewPoint->{2.0958367912911617`, -2.2703223692715007`, 1.3795305302369292`},
  ViewVertical->{0., 0., 1.}]], "Output",
 CellChangeTimes->{{3.480159973378387*^9, 3.4801599879644127`*^9}, 
   3.4801600264964805`*^9, 3.480160339995631*^9, {3.4801606842570353`*^9, 
   3.4801606907934475`*^9}, 3.4801792916769657`*^9, 3.4801810380270324`*^9, 
   3.4801811531708345`*^9, 3.480243183886504*^9, 3.480256455547299*^9, 
   3.4802565437843456`*^9, 3.4802566357256045`*^9, 3.4802567071226883`*^9, 
   3.4802568042032413`*^9, 3.48025684509358*^9, 3.480257008184908*^9, 
   3.480257112083851*^9, 3.4802657759035053`*^9, 3.480269889439786*^9, 
   3.4802699645240803`*^9, 3.4803301148704348`*^9, 3.4803530751543255`*^9, 
   3.4803555343234797`*^9, 3.480424419802154*^9, 3.48043231663951*^9, 
   3.480432431636911*^9, 3.480433190357443*^9, 3.480789844899821*^9, 
   3.480790008341308*^9, 3.480790082887039*^9, 3.4807902689183655`*^9, {
   3.4807905990189457`*^9, 3.480790613682971*^9}, 3.480791052402542*^9, 
   3.4940951693522763`*^9}]
}, Open  ]],

Cell[BoxData[
 RowBox[{"\[IndentingNewLine]", 
  RowBox[{
   RowBox[{
    RowBox[{"cv", "[", "t_", "]"}], ":=", 
    RowBox[{"f", "[", 
     RowBox[{"[", "1", "]"}], "]"}]}], ";", " ", 
   RowBox[{
    RowBox[{"ci", "[", "t_", "]"}], ":=", 
    RowBox[{"f", "[", 
     RowBox[{"[", "2", "]"}], "]"}]}]}]}]], "Input",
 CellChangeTimes->{{3.4800995618464766`*^9, 3.480099584742786*^9}, {
  3.480099619204757*^9, 3.480099623153983*^9}, {3.4800997107589936`*^9, 
  3.4800997148412275`*^9}, {3.4801603027115655`*^9, 3.4801603255968056`*^9}, {
  3.4803315113972874`*^9, 3.4803315284637175`*^9}, {3.480331560350173*^9, 
  3.4803315628929777`*^9}}],

Cell[CellGroupData[{

Cell[BoxData[
 RowBox[{"\[IndentingNewLine]", 
  RowBox[{"Plot", "[", 
   RowBox[{
    RowBox[{
     RowBox[{
      RowBox[{"(", 
       RowBox[{
        RowBox[{"v1", " ", 
         RowBox[{"cv", "[", "t", "]"}]}], "+", 
        RowBox[{"v2", " ", 
         RowBox[{"ci", "[", "t", "]"}]}]}], ")"}], "/", "AUC"}], "/.", " ", 
     "parvals"}], ",", " ", 
    RowBox[{"{", 
     RowBox[{"t", ",", " ", "0", ",", " ", "6"}], "}"}], ",", " ", 
    RowBox[{"PlotRange", " ", "\[Rule]", " ", "Full"}], ",", " ", 
    RowBox[{"AxesLabel", "\[Rule]", 
     RowBox[{"{", 
      RowBox[{"\"\<Time [min]\>\"", ",", " ", "\"\<Tracer Residue\>\""}], 
      "}"}]}], ",", " ", 
    RowBox[{"Filling", " ", "\[Rule]", " ", "Axis"}]}], "]"}]}]], "Input",
 CellChangeTimes->{{3.4800995903801084`*^9, 3.480099643850167*^9}, {
  3.4800996764360304`*^9, 3.4800996782761354`*^9}, {3.4800997240297527`*^9, 
  3.480099748689163*^9}, {3.48016031668919*^9, 3.480160334192421*^9}, {
  3.480182202429678*^9, 3.480182255516571*^9}, {3.480182461764533*^9, 
  3.480182470625349*^9}, {3.4801826400884466`*^9, 3.480182653005269*^9}, {
  3.4803315425817423`*^9, 3.4803315432837434`*^9}}],

Cell[BoxData[
 GraphicsBox[GraphicsComplexBox[CompressedData["
1:eJw1mfc/Fv73/y/zstd1XS67yBbJiorzNFJWoShkJVu6yA7JC2VvMiKRkVAS
hSSSnZCVLSsqe2V9+t5u3/f55dzOH3B/nMfjHP4btw1tyTEYTCoZBvP/+raO
62P920Eq/GXYY3258/AxKqpGT7gOPMgbljc2+oCK2h3706kLBjnWKE+NdoLW
PevQN8YDQB9A3Y/IWqDK13b0WfcYaEfuSdH9bIQhU+cT7t4/oNPcJ0fCpB5Y
z0fbfURzwOH702PydA2wfLMtP2W2CPHnQR2MK+HYUZei0BtLYBkxNzlgUw6K
o7faVRNWIDtnjrBRUgof/wbpfstYg7WxiKJO2SJw+NDSUhe8AaFy3FJlO3mQ
ZlPARbDaAo7iBvszoTkgeW1y88B2Bya71elFezNhbO3SF6S1CyYjY4S/VI9g
dZxTmt1oH6pHDmWrqxIhrtjP/urVQ8jYvVBJpRIHwsw0ej4ZGDQaPE9jyRMJ
laSg4phsMrRhYcB++UIYfBNKxBokkCPRH7g5XEwwCP7XK2qeRoEemy/bf3UN
BCX9cbnsDErU7x9UIcTgC6OkUJXoKCpE19XOOjrlAeVKJoxN8dQoMmD46Jiw
G7AbNw8VhmKR/a2FrjsRLgBTmPgGDxpU+ctyE9NnD2nsDozCPrRIf+uuOXua
DQRnOT6Qd6JD6qdqGsmuWMHjL48+x5DoEZ5qqOdWuykEuCYu87ozIMVmS7sY
FmNYtBblMLnBiDSGOS49djCEyP0FyjE7JpRIvGXLhy5C9a/zS0ymzMhnW6ok
UkoL+oUUp04LsiDxlrd8X2jPgYOYzYnEZyxIdj3SXuuSKnw0NruryseKvItd
DpuHz4LstYUifA4rGq6Z4557eQpc/tMcUOZmQyyTu7U2FbLw0I7mL1kiG7IU
lOf77C4N73mtDxfwOES9bJ3NRS8B7w7CKMRjcKgvYdVGIEwYvrxWX4hmxaM1
H91zab4C0HTU7nNUAh6RYtPwI058EFJllDNJR0CmD1uKAi044brAiIVZNAF5
Ps8Nt+7Hw27lCW4JLDty9yOrPXqVFfwpfnYkB7Kjq84sTH83GYBdUMlaCENE
JqmaaLAHC96uxut0vkRUdKRlXPc7Bby62rJ1eEhEgsUNrZdlMHD7iVfrJeFS
eBz7rVPh1hjICmeuYqEZcp9Vibv7dIOwajQlIawX7ljqjA8/aoMgf5tXkvhh
SGQv4M3oa4Lv9MyxAqRJkCndOWtL2wAb+nttnNdnoOOotv7F/vcQF+0btaf3
E6hcZbNDit4C19/5kjGL31DwyZg+SKMCnm2y6jfkLANuc1z/bftL2HPeoqdP
XQWOe4xxpC/FgB/Ni9CKXYcQi50Hv/fzIYj17Yqj2yawRs1MJEjkwg/zTzR0
NtvQkXtge9icDdT5j6ayr/6FTE22vyn66TD/U+6exKU96A8RVypqTIaP59ra
FYwP4E6Py8TlmXjwLr+BSTiGQa5Zz8UFSqLhD2j4/8dLhm6f08liTXoI59rD
h5Y4yFHHB9wNa6MQ8L8iyzFAoEBVCqLW8Z1BUOo4JBXIRYnEJ6OXVjLuQqRV
uRI7ngoph2vJXhn3ggtGS0JizNTIOQJvfe23O0yfj1urpMciOasrubLat0Gc
5+Yb+X0seirpvJmIdwIXf7lLHps0aH+2zD8u0xZivju0Sa7QognHxF+eP6wh
ToFM5MZvOlRBVE3NSzKHaL4UM+MVesSrzng2S/8ayM2bh5xZYEAq/nqT9iJX
oKYsPCZjmhFd92ZUryzTBwFPTj+vCSbkNFfxOCNNB2R5RkzUupnRDDXjS1PK
85Bd0Ekzd5MFRYl+WtYiqAMeWRotTLIgs7ekkmcZAH4DT9mKLVmR8LB093uh
0/D11iMkNsaKlBnbD0Qz5OGvR8H8katsKGXbsrEJIwMCDRX+m71siPH9a3xh
ryScYfK4H2GAQzrbWK6TpaKgYTKzOdyFQ4RP7aYKdoKgvXDlGqMhHlHk63LL
NB4FwV+jslVf8IjO0fW4dTM3LP/iCOLTJaBShbPvfu2zw4tfVMrqbQTE54mt
lyfHwVlzBo8JNXZUdEJboPwVM7TiWFPNP7Aj8fdYfJsGHWi2Nos/OktE8eKU
9s4fqABvw+wVWktE70aD9EL/kEF7s/bMZeEsUHlVTdm+PgXaCicdiGKNoH+K
8TqdSS/gBY59+vS4G1QCxY3e83bAdMCNDDf5Idg1zgo5MfUZzKYn6vxcJsD7
VaJR52oDzPXJ7jc5ToPNJ8q13jMfQN/pvx2L8/PwpM1Ih27hHRDsRaTpzX+B
rNl1hSXNN2BGcTMhWGwZTiVU/RFJfAXpeeXO+fhVCKhl/CMqXwILiwmLMYR1
MOO4XGDJVggeDsgc/3cDGD1mHrgy5kHdxJv42MktkHo4cCKs7AlwHda6dI3t
QOT5T8ExERnww7VBWKFjF2zDN+6UjqbAd7bVgPy+fXhfyms10ZIAQHO0Qrnr
EOIHWI54M8RChEj+dMAIBoW3meppfg2HA95QNRghQ3XPl9mEtEJBVPkHM/4b
OcL1n7ijXngfHL36i38PUSCfrruCyXv+cGPwQtX3AUrE5i6e6rTkDWw2p2WG
O6nQ/e6bN/9M3oH2eg9M3RdqRKLSPYiyJsHRd8nnb3/EotA9B3bnC85gXMZF
ynhDg+58KWDqf2UHST7zi0UVtMjJ0FT5wrsbEO4kP9BeTIdcSc9UHuEtIdmL
GL/6kh7ppBSVGYSZwLVin+rjpQzIMDErwY3dCHppTC775TKi6rN5x+vDDMBY
KRie5zKh8Fs77uwzuuBFmZBXmMyMVLQXTZRwF6B6NngjToMFSSjx8LrTakCd
nHVDXSMLatg1a5WIQMBHPNTcVGFFP7reX5TzOQPkNqobWR9Y0bH8k7+nshVA
dm9zXEqJDR3zfXNQ1CcDRkkWZ/xfs6Em347dv4YnYC/Zqf60LA7pyc4Y1PaJ
wYGEwj55GQ7x0+cfJ90WAoZLujmdJ/FIt+2kLmsaP3hQC+znvMSjpEDuGE9W
XjhtWMUSJEFAG6EX998Jc0AIdkWvq5iA2jgb3y3O4oCHLquZSogdqS4IBZQl
ssBT+v1XO1nsaKks8blHMj2UemE+W/ARkWnR6xpcIzV8npeRb0knoonUuxMi
Y+Tg/+fY1+rMShhL6Cg2dxgCHnZswPaVdhB7ZhP7h/ErKFptadi69oGCWzZV
vnIr3BhdrFQbI6LpmLJzn+nIIJh9jee6cAwsF0yFm92bAaO6XYEjfB+B8Skz
ECK+QSTbn9zMoq//dMejrmm9A1IOrONwmoPAcjNMXvJ2MyjkJJbo9Y3DL6rf
w8oujWD16BJ75vIPOCWdqzm3/gFeXqORZvk0B4bq/2lYxFVDwmNNN/6RRcg3
tDhc7ngDLjgu+6bvS3CgoMtj8PcV/ERx3B69K5C3HKukslQCxmu0ma8G10DH
VSL5Vk4h/EmkTHSs24BC+oqK08F5cPyplHHPky3wF15ZY+PMgTyJrpP2T3fA
S8Jcb+94JlidDPeridiFlu9KRzCkVLDbobpqkbwP+w8OO7+rJMK8SWe0duIh
9JNUwiUbYuEa9wDHbg0GqZe8ytLyiADTZvKt2fdkKObNhRuazaEQeLImUuY1
OdoWjcZ84AyGz3tXnJ69o0CaGuF/3V4HwEU8frP2HSVquSpiIO7vA9s/LRXl
SqgQiCuPfLXyAJX92TDVl9To7461Kq6RBBkPSlmicrEIW/J6PWvOGdpaojEn
kmmQya3MuVxVe0g5X7hnn/Jvv2x2B86L2EBYyKUyTCQdcpNbcu0atoQ0gcHi
+jh61LSo8mRW2BQWGMKMhOIYkJXQmTBCghFYvql/8zOYEcmpfGnW2TQAUoaC
gEYoEzIRT7j0OE4PHm3/ah32ZkasH/QZdbIvwIWw0UVbORZUeWebieWhBuBO
TG0XVrAgbs6k1IxFBMsKkpMZUqyo5s2Hnx0iZyF9NLnL5CUrQreTnvQIn4Kv
H7LMFMTZEL7JiKZJXRZcA15zQS4baozUM5xlkIaRoZlxNkEciit9tJDvKg7X
ky2CUrJwqNzZN4B5RwhukbU0lfDj0Vus9cAWVgAycZ+sU3PwSME21Fy2lhfG
Q6iHpLkJ6KKxTtSreg5YTrIzTs4kIK9dmTea5niImrBz42BnRx0djmEX11kg
FnvnQ3MMOyK1tn5k0mCAG52ZODVmIrJ0PpLiqIWFrOJPST/Diajn4veebFMK
MM2+bboyUA6304qr0l8Mg2hW9ymMdit4a5B7p1V9hTL9BkFlv29gdzosoW+2
Fc48CWC/2UlESjuwKXOXDMTJmcZqM/NBffPvTP/0BKiU2pUwyzXBUEfFgq1x
D2QpD54Lsa4GDeWPxzwfDABLzNmGZctO+Jbl75v1+wtEcJle5V8iosPsY+nH
H2Ng+bV6lItwIFhKi7hy782CGbk1JpejHqbEG7MaT/VBc0Rv4sMTX/+xGjyZ
YdcJy3WTETe/DIBMTcH9yKpm8Ir2b/K9PA5/ha52yz9vhEzfUQFsxQ+Q1tie
fChWDxNd2u0OwXOANxo/wzFTDd2K/fEvMhbh8oqPpiRrJbRwqj98lrUEhxKJ
S81S5cDCfG/te/kKJKd35lBcLAUG73PratVrkHnJj19moRCKi2Ylk55swFt/
9dWs93kwRe789k7QFtznulzeczEH5lWv4WVDdmBK6Ctz2r1MyE5wETxw3IUg
LYGssOrUf34hVv205z4IuzR9/OWXCLXkeX/1PQ+BaQVLpcMcB5C8VP6uGIN2
vYq9vjZHAE2mand1KRkiqeoou2LDoEiioPXjU3L0ssdFOPpyMGxAktb9IgpU
4pZzJpYlEDTKfQmlzynRWhWz1YdGH3Aqca+ZyKRCuSn690g5HuDDfVSbIoca
FQXdPF+2ToLBP6c905OwqNurfjVR0QVCjJpbtkNoEFnBG4HxCHvgOEFDdf4B
LeIRkm8/bmUDIfHXuTP86FCNxsuV3KNWkOGj+K4giB7VjLywf+5jChXvGXL5
7zOgr1bXDDa/GsGzyHW7HHdG9J+kUCXXCUMI7IjDsXoxoRaarzyjc3pQ5J5+
fcOBGSWeGzEJmb0AzP109vrHWRCTzcFQeIsGqLwQwPOVsCCCfedvMV5VGNTU
KHUVZkXNFisOZ++fhVmu+rNVhaxod2iI29v5FGTluHNWC7Ch8hQOysa7srC7
Yh5xNONfPjLVtw4Daei4m7sUyINDJ2lCjFxrxYGubVXVKgWHZILf84mBMGR9
pxp8zIlHVq1n+UlIAKS5CHi2dDzS+8a4RIPjAxk+KWVaHAGVT9fOcDNzQr5Z
jul2EgFtxS4fvZuGh086Op9zmNjR3QZlEkmIFcKopD6XhrEjDynmuO1MBqjd
dqp+jSUiVlrdstpoLNBFR2v43f/HQ1GpHVM6BbR6J2dHbbwE8stBenG7IyA1
pUAI0WiB/ZcVmDZ8Nyy0FODFMN9AcLqWuVClDQrva35e/0REYT8lVAIryIDm
tYnD2sBTUBS+2io5Pgkaq+0RiVKf4PTTVqbknh5gZD+IOHLvLRgEnO8ddBkE
9p6cbA/TDqD2NAlPC+qCzV0BbPksEdW5vpB70ouBMLGpnfrMFNAL5J7cEJ0G
fb+UcxnHGuDmyHsPpsVeWPysRTCuroDBSjXtXP/voGvQcDnM+jm8IuotDJFP
gLRtOeanei0IOhmmD7/pBz6l+IK4LSKaMkmQc7THQOefaadoYVdQSZ8q0mqb
g9oLImOtEh9A8YWEyIukPmiLjiLuT3fBu4d6Plo5ncCTzU8TnTAA78IjOE6P
NEMKhVt3LNs47NKPEEJaG+G0k2BRbfIP4JOmdb+gWg8+9L84kq3nYJHA8/Y7
cw2QqPkE3O8uwliPys0M2UrYzBx4lBy0BJ/WKYrOapWDoJeXZczTFXBrVcvu
DyiFWUWbJ/TFazDk99/YNFMRRFRcvVsUvwG3M+3c4ofzQEU23FGDtAXXo3g7
VxxzgK4zk4rTcwcs+U5xqRVlgoq6hW+2yS5kllJFCUykwqXZb0qitvtw6njx
7Jm0RBC+ynzyit0h2B3KeacKx4FMz+7ho1wM+lL5OmlzJQIsqa3rBAvIkICy
w1yLSBjUiT52CE8nR05R1RffkYIhalJW6XYOBSLuuHFHQiCo3D/+TDiXEmV9
+e/M4JwPCDLv7VUmUSGXZRlyxgYPSH5eK3EzjRpdT85XqWB0A2+B+wX80Vjk
Yk5rZmftAlPc0y9G/WlQCJMuQ2+ZPQwKKIZX3qNFnhi7zih/G6DgsDFwcKdD
vu2VD1ROW0Fm7vw/DaBH2yKsW4s5psDB/rU125cB3Yy1MCheNoIWrxgIcGJE
j/JXHJt0DIFyRjnK25UJCck73hjFXYTyEytCwdbMSNwrmdeVTgtWA3Lyzomy
ICxHSijbTw3oXWjIuVbEgo42NDuLKKhCx5cu/DUBViRzyO9rUXoWopSM1mby
WFF2R3UoIeYUhCZc397lY0PXDbwWD1JlQe24rBprKhv6Q3glzmYiDZ90g7cq
OHCo6lJxRcEPcbgxXStwLgGHkJr3k/AbwqDQLDiZTMCj+bKHnn+uC4DfY+Vb
l1Lw6LGPck6PCh8ML6je3mAioOG/vrSlCpxA9qFuRCyegI76/FofqMKD1f33
pFk6dqRWIvtSQYUV7odEaj0NZkeuytcF+lsZwJGpJ/oXBRGlD8lpnHyJhfp9
t0y1ACLa/i7tj6umAMxNUTVTypdg/C1xqbNsFKRDflJ8/tgMJBKZZOO5bqAJ
TWc40viPu9S/ne7ObWCxKs73vp6Ios/kCDt1k4F35L2SmI0ncBlDcLC2m4Lz
SYG+fcWNEPy2yeQOvhc0yOMlf0dXwfa44+/SuUHg9LgSUznQDs21cbnHOrvg
hQvW0m/qXx6d2GvlWcLAze+SIVsDCZDWgk4/7ZoGQx4tudEnH4F6b/DWoOI3
EHg9UnWs9TU4phLObbIMQ43Y/CP+e4UQ5pL0Yps0AfYG53IrDWtA9D39bwOe
AfhW5Hl4bY2IGpcjKOWDMeDQ8uJSyy4R8V+R/NGi+09vboqIdglbQGElxiBN
fh7qFoY66IvqgJ5qJb/+Ux/Ma91jXivogo2u4gvED50gE/tRM8djAIJT3LTL
/zRDvorzANfqGDyVaeFGQ40QMXXeJTXsB5gJfYuX16sHjaJakDCYA74sqwdG
QjWAfqsuXHFeBBLX5ZRZjUqIGuPPiXZbguPrWPdQ43IoFXMnOKSvgMx9spsj
yaXwjdN983buGtw5rh9gyF8EO0osAnIRG+A2LjadvpAHLjocDccdtoDxuZ5m
vHcOZLLBQeStHbhgYkaSrMuEGO6BYySDXdC1iR2gXkuFozZbckfM96HDpOKY
Z2EimJGd6+izOIR8BZyptkwcvFi+n/8wG4PE50MDBLCREFGzXGGSS4bsqH/S
0iiGgZYIh+KtFHLU26zVYnUvGK6VU5y0e0yBTr9ZixK8Ggi181S/b2RTIt6M
h5bbOz6Aqa/nfRpHhfTaLye69niA4GpEZlIyNdre2ovR4HIDzbN5yDYciySP
JJbOeLoAy71Vvq8+NEhx/1HNjQZ7eMujr/PnLi1Sr5+37IiwATUzu18XXemQ
n8AaA/d5K+B5hyiSPejRtd+ifXmVpqDdcHJ0zJMB0dxlI6RijMHUZVjC2Y4R
laXPv5IwNYQLbkktz52YUCFW7/OG2EVQiMmMaDFnRqsuyvZePFow3e2ijoRZ
UNbtgCXHHQ3go0uc9yxgQfXjj/tfq6nC5wRCi+7Rf/xPe2rSNZ2FiZbsi/tP
WVEDe9ysd/Yp2I7onuPhZUMkP1XZ4/myYNvKm0WbzIbU81S452ylAb1x2+1i
xyHNHv01ky1xiFnhTzwVh0PEUof1ix7CEKxcMROPw6Mq2gItFWcBODrezema
hEfpc7vXu67wgXS3zsNFBgISXJ37L0abE0pJnY/VYgkIE4I7RmzGg1TmZhMN
LTs6aLNVKtBmhQP10/SZQewoJ0ZU03KCAVBa6BYNORHFOX0gBX7EAo/CzRbh
u0SUzDSbJdZGAYoVP4SDiWUQ7NOffYVxDGT61HbtgprBmkXMYsqiG4g/EmnS
83pBXu6ZCC64Dd6J82rn1BHRg993OlfGyaDUm03/OuUTuJJ6f6zwxRRcmBkg
eTk1Ag/uk5StQi9Y+Xw/uEyogqp9qZVzIkPA1VQSejWlHTKlUh4orncB9tlO
hMUEEVkres8u7mGgp/xya8JGHDiWXd6+IjwDV249lQi0/AiC9onHqay/gYqY
cHiE/ms4Is9aMmA+DKuEu2eWogugZ2Q6Q/z5BAQ3x3jwfq8G70tq77QMBuDE
lL2E8goR+W1KGhbHYqARk333xc4/f1Dk+wRnigGGuOpj0/tEJNc+uvYQMPC/
fwrm/9f/7sn/m/8POpt9mg==
   "], {{{}, 
     {Hue[0.67, 0.6, 0.6], Opacity[0.2], EdgeForm[None], 
      GraphicsGroupBox[PolygonBox[CompressedData["
1:eJwl1GVUFXYcx2EQxU4MDFRU7O7CbsEAu2WKDRaoiNjdHZu62S50oUtdT7cZ
m7EwNl3qOnTTTTd97uHFc/6f35c39xy4RCYkxyVlCQoKCmZzcOa7KTiz6+qN
3ng2UIg41nPez/J4Y1jJFvcZsuuOLOER9wY+IMTdlgXUcSewnvfJYmvDfGq7
h7OOk4HPZWvNPGq5h7GWE0GZH7oVc6npHMoa3uMBLe1zqKGHsJp3+Z8W9tlU
14NZxTv8R7Q9g2p6ECt5m/s0t8+iqh7ICt7iHs3s6VTRA1jOm/xLU/tMKuv+
LOMN/qGJPY1Kuh9LeZ27NLbPoKLuyxKOc4dG9ulE6T4s5hh/09A+jQq6N4t4
jb9oYE+lvO7FQl7lNvXtKZTT8SzgFW5Rzz6VSB3HfF7mT+rap1BW92QeL/EH
deyTKaN7MJcX+Z3a9kmU1t2Zw1F+o5Z9IhG6G7M5wq/UtCdTSseSwQv8Qg17
EiV1DLN4np+pbp9ACd2VdJ7jJ6rZx1Ncd2Emz/IjVe3jCNedSeMwP1DFPpZi
uhMzOMRNKtvHUFR3ZDrPcINK9tEU0R2YxtN8T0X7KArr9qTyFN8RZU8kTLcj
hSf5lgr2kYHvqm7LVA7yDeXtIyio2zCFA3xNucD3lQK6NZPZz1dE2hPIr1sx
iX1cp6x9OPl0Syayl2uUsQ8jr25BMnv4ktL2oeTR0SSxmy+IsA8ht27OBHZx
lVL2weTSzRjPE1yhpH0QOXVTxvE4lylhH0gO3YSx7OQSxe0DyK4bM4YdfE64
vT+huhGj2c5nFLP3I5tuyCge41OK2vuSVW/mNKHuDiymgTuRR/mEIrY+hOhz
5NZdWcEm9ymy6fYsor77I3LqziwL/N7d+bzdWM0290UK694E/s8X9PZkHR+7
c3m7sJyN7vze7qzhQ3dWbzsWUs9dwNuDtZx15/B2Ymngb8ud1xvLKra6LxCm
e/EQhCuvOg==
        "]]]}, {}, {}}, {{}, {}, 
     {Hue[0.67, 0.6, 0.6], LineBox[CompressedData["
1:eJwl1XVwEHQYBuBNurtzdJd0d+fohgGiIKEooKJgABJSEibYEiYYYEsYhIpF
SCMIKKEICkg83/nHs9/7vbvb3fbetqSUccljExMSEpb4EG8PH3Lxg/wk8+RO
ZGG4e5a3Len5xr3Q25Xs3Oye7m1Jara6F3i7kI0l7jne9mTkO/cibzdycJO7
pzc3P8pPMV/uTFZGuGd725GBb901mSG3Ig3b3EuZK3cgEzvdqegl5+En+Wlu
oRYzda1Jy3b3MlLT252Xn+VnGElt0tBHn49d8rPcSh3S0lefn93ycm6jLuno
py/AHnkFo6hHevrrC7JXfo7R1CcDA/SF+EV+nttpQEYG6guzT36BMTQkE4P0
Rdgvv8hYGpGZwfqiHJBfYhyNycIQfTEOyi8zniZkZai+OIfkV7iDpmQjRZ/E
YflV7qQZ2RmmL8EReSUTaE4OhutLclRexV20ICcj9KX4VV7N3bQkV2yoL80x
eQ0TaUXu2EtfhuPya0yiNXliL31ZfpNfZzJtyBt76ctxQn6De2hLvthLX56T
8pvcSzvyx176CpyS3+I+2lMg9tJX5Hf5babQgYKxl74Sf8hruZ+OFIq99JU5
La/jATpROPbSV+GM/A5T6UyR2EtflbPyu0yjC0VjL301zsnv8SBdKRZ76avz
p/w+D9GN4rGXvgZ/yet5mGSSYq/4/ee8vIFH6E6J2Etfk7/lD5hOD0rGXvpa
XJA/ZAY9KRV76WtzUf6ImfSidOylr8M/8sc8Sm/KxF76uvwrf8Is+lA29tLX
45L8KbPpS7nYS1+fy/JnzKEf5WMvfQOuyJ8zl/5UiL30DflP3shjDKBi7KVv
xFV5E/MYSKXYS9+Ya/Jm5jOIyrGXvgnX5S0sYDBVYi99U+IP9heehQyhauyl
a0YiX7oXMZRqsZeuefyd5Sv346RQPfbStSAVX7sXMyx+ru42pGOH+4n4/uSO
ZOb7+DreZHKymO6J//8/qeFzNwBe6K4H
       "]]}}}],
  AspectRatio->NCache[GoldenRatio^(-1), 0.6180339887498948],
  Axes->True,
  AxesLabel->{
    FormBox["\"Time [min]\"", TraditionalForm], 
    FormBox["\"Tracer Residue\"", TraditionalForm]},
  AxesOrigin->{0, 0},
  Method->{"AxesInFront" -> True},
  PlotRange->{{0, 6}, {0.00003089254571027867, 0.7699990925006867}},
  PlotRangeClipping->True,
  PlotRangePadding->{
    Scaled[0.02], 
    Scaled[0.02]}]], "Output",
 CellChangeTimes->{
  3.480099645445258*^9, 3.4800996802992516`*^9, {3.4800997207745667`*^9, 
   3.4800997495892143`*^9}, 3.480157128850591*^9, 3.48015962760978*^9, 
   3.4801598191469164`*^9, 3.480159988058013*^9, 3.4801603400736313`*^9, 
   3.480179291754966*^9, 3.480181038105033*^9, 3.4801811532488346`*^9, {
   3.4801822218829117`*^9, 3.4801822573885746`*^9}, 3.4801824765377593`*^9, {
   3.48018264200725*^9, 3.480182653910071*^9}, 3.4802431840015106`*^9, 
   3.480256455598302*^9, 3.480256543821348*^9, 3.480256635832611*^9, 
   3.48025670715569*^9, 3.480256804239243*^9, 3.4802568451295815`*^9, 
   3.480257008230911*^9, 3.4802571121228533`*^9, 3.4802657759845095`*^9, 
   3.480269892243946*^9, 3.4802699646150856`*^9, 3.480330114917235*^9, {
   3.480331544594146*^9, 3.480331567666586*^9}, 3.480353075185525*^9, 
   3.480355534611497*^9, 3.4804244198351555`*^9, 3.4804323166863103`*^9, 
   3.480432431668111*^9, 3.480433190404243*^9, 3.480789844946621*^9, 
   3.480790008372508*^9, 3.480790082918239*^9, 3.480790268949566*^9, {
   3.480790602045351*^9, 3.480790613901372*^9}, 3.4807910526833425`*^9, 
   3.494095169383278*^9}]
}, Open  ]],

Cell["\<\
Calculate convolution of impulse response with a gamma-variate input \
function. Compare this with the direct solution of the coupled differential \
equations using the same gamma-variate input function.\
\>", "Text",
 CellChangeTimes->{{3.4801825260834465`*^9, 3.4801825489530864`*^9}, {
  3.480182684205324*^9, 3.4801827274642*^9}},
 Background->RGBColor[0.87, 0.94, 1]],

Cell[CellGroupData[{

Cell[BoxData[
 RowBox[{"cgammavar", " ", "=", " ", 
  RowBox[{"Compile", "[", 
   RowBox[{
    RowBox[{"{", 
     RowBox[{"A", ",", " ", "u", ",", " ", "tau", ",", " ", "x"}], "}"}], ",",
     " ", 
    RowBox[{"If", "[", 
     RowBox[{
      RowBox[{"x", ">", "0"}], ",", " ", 
      RowBox[{"A", "  ", 
       RowBox[{"x", "^", "u"}], " ", 
       RowBox[{"E", "^", 
        RowBox[{"(", 
         RowBox[{
          RowBox[{"-", "x"}], "/", "tau"}], ")"}]}]}], ",", " ", "0"}], 
     "]"}]}], "]"}]}]], "Input",
 CellChangeTimes->{{3.4801857730425496`*^9, 3.480185956436472*^9}, {
   3.480186178003661*^9, 3.480186181451267*^9}, 3.4801865752593584`*^9, {
   3.4801866824315467`*^9, 3.4801866838823495`*^9}, {3.4801868143921785`*^9, 
   3.4801868205853896`*^9}, {3.480186871394679*^9, 3.480186887571907*^9}, 
   3.4801869260571747`*^9, {3.4802454588536253`*^9, 3.4802454890793543`*^9}, {
   3.48043241399328*^9, 3.480432415256882*^9}}],

Cell[BoxData[
 TagBox[
  RowBox[{"CompiledFunction", "[", 
   RowBox[{
    RowBox[{"{", 
     RowBox[{"A", ",", "u", ",", "tau", ",", "x"}], "}"}], ",", 
    RowBox[{"If", "[", 
     RowBox[{
      RowBox[{"x", ">", "0"}], ",", 
      RowBox[{"A", " ", 
       SuperscriptBox["x", "u"], " ", 
       SuperscriptBox["\[ExponentialE]", 
        RowBox[{"-", 
         FractionBox["x", "tau"]}]]}], ",", "0"}], "]"}], 
    ",", "\<\"-CompiledCode-\"\>"}], "]"}],
  False,
  Editable->False]], "Output",
 CellChangeTimes->{
  3.480245491490492*^9, 3.480256455608302*^9, 3.480256543837349*^9, 
   3.4802566358736134`*^9, 3.4802567071686907`*^9, 3.480256804252244*^9, 
   3.4802568451415825`*^9, 3.4802570082409115`*^9, 3.480257112139854*^9, 
   3.4802657760035105`*^9, 3.480269892325951*^9, 3.4802699646980906`*^9, 
   3.480330114917235*^9, {3.480334632462567*^9, 3.480334642212584*^9}, 
   3.480353075201125*^9, 3.4803555346314974`*^9, 3.480356264170225*^9, 
   3.4804243541423984`*^9, 3.480424419846156*^9, 3.4804323167019105`*^9, 
   3.480432431683711*^9, 3.480433190404243*^9, 3.480789844962221*^9, 
   3.4807900083881083`*^9, 3.480790082933839*^9, 3.480790268949566*^9, {
   3.4807906020921507`*^9, 3.4807906139325714`*^9}, 3.4807910527145424`*^9, 
   3.494095169396279*^9}]
}, Open  ]],

Cell[BoxData[
 RowBox[{
  RowBox[{"rr", "=", 
   RowBox[{
    RowBox[{
     RowBox[{"(", 
      RowBox[{
       RowBox[{"v1", " ", 
        RowBox[{"cv", "[", "t", "]"}]}], "+", 
       RowBox[{"v2", " ", 
        RowBox[{"ci", "[", "t", "]"}]}]}], ")"}], "/", "AUC"}], " ", "/.", 
    " ", "parvals"}]}], ";"}]], "Input",
 CellChangeTimes->{{3.4802488146835675`*^9, 3.480248817283716*^9}, {
  3.4803556196423597`*^9, 3.4803556269237766`*^9}}],

Cell[BoxData[
 RowBox[{
  RowBox[{"dt", "=", "0.02"}], ";"}]], "Input",
 CellChangeTimes->{{3.4803340442635336`*^9, 3.4803340587559595`*^9}, 
   3.480334125414876*^9, {3.4803341836029787`*^9, 3.4803341840085793`*^9}}],

Cell[BoxData[
 RowBox[{
  RowBox[{"AIF", "=", 
   RowBox[{"Table", "[", 
    RowBox[{
     RowBox[{"{", 
      RowBox[{"t", ",", " ", 
       RowBox[{"cgammavar", "[", 
        RowBox[{
         RowBox[{
          RowBox[{"10", "^", "5"}], "/", "3.0"}], ",", " ", "2.0", ",", " ", 
         "0.1", ",", " ", "t"}], "]"}]}], " ", "}"}], ",", " ", 
     RowBox[{"{", 
      RowBox[{"t", ",", " ", "0", ",", " ", "2", ",", " ", "dt"}], "}"}]}], 
    "]"}]}], ";"}]], "Input",
 CellChangeTimes->{{3.48018602381299*^9, 3.480186113419547*^9}, {
   3.4801864511767406`*^9, 3.480186481674794*^9}, {3.480186540627298*^9, 
   3.480186556196125*^9}, {3.480186591842188*^9, 3.4801866253510466`*^9}, {
   3.4801867072355905`*^9, 3.4801867107923965`*^9}, {3.4801867664220943`*^9, 
   3.4801868093065696`*^9}, 3.480186872845481*^9, {3.4801869424216037`*^9, 
   3.4801870246493483`*^9}, {3.4801871257687254`*^9, 
   3.4801872338457155`*^9}, {3.480245478847769*^9, 3.4802454809778905`*^9}, 
   3.4802458697571273`*^9, 3.480246529032836*^9, {3.4802477613973227`*^9, 
   3.480247761715341*^9}, 3.480256480781742*^9, {3.4803311403194356`*^9, 
   3.4803311581502666`*^9}, 3.4803330872964554`*^9, {3.480334130531685*^9, 
   3.48033413309009*^9}, {3.480334168548952*^9, 3.4803341734005604`*^9}, 
   3.480334336498847*^9, 3.480334483451105*^9, {3.4803345380980015`*^9, 
   3.4803345543376293`*^9}, {3.480353034803854*^9, 3.4803530929071565`*^9}, {
   3.480353181080882*^9, 3.4803532188900447`*^9}, 3.480353261871503*^9, {
   3.48035329659649*^9, 3.480353374840965*^9}, {3.4803534250318356`*^9, 
   3.480353428447031*^9}, {3.480432356903181*^9, 3.480432361598789*^9}, {
   3.480432409422472*^9, 3.4804324115128756`*^9}}],

Cell["\<\
R represents the impulse response of the two-compartment system. It will be \
used here for convolution with the arterial input function AIF, which has the \
form of a gamma-variate. The convolution of AIF with R will give the tissue \
response to the AIF.\
\>", "Text",
 CellChangeTimes->{{3.4802496564937162`*^9, 3.480249721963461*^9}},
 Background->RGBColor[0.87, 0.94, 1]],

Cell[BoxData[
 RowBox[{
  RowBox[{"R", " ", "=", " ", 
   RowBox[{"Table", "[", 
    RowBox[{
     RowBox[{"{", 
      RowBox[{"t", ",", " ", 
       RowBox[{"If", "[", 
        RowBox[{
         RowBox[{"t", ">", "0"}], ",", " ", 
         RowBox[{
          RowBox[{"(", 
           RowBox[{
            RowBox[{
             RowBox[{"(", 
              RowBox[{
               RowBox[{"v1", " ", 
                RowBox[{"cv", "[", "t", "]"}]}], "+", 
               RowBox[{"v2", " ", 
                RowBox[{"ci", "[", "t", "]"}]}]}], ")"}], "/", "AUC"}], "/.", 
            " ", "parvals"}], " ", ")"}], "[", 
          RowBox[{"[", "1", "]"}], "]"}], ",", " ", "0"}], "]"}]}], "}"}], 
     ",", " ", 
     RowBox[{"{", 
      RowBox[{"t", ",", " ", "0", ",", " ", "6", ",", " ", "dt"}], "}"}]}], 
    "]"}]}], ";"}]], "Input",
 CellChangeTimes->{{3.480245543925491*^9, 3.480245661636224*^9}, 
   3.480246252831038*^9, {3.480246395409193*^9, 3.4802464117121253`*^9}, {
   3.480246533062066*^9, 3.480246538449374*^9}, {3.4802465732063627`*^9, 
   3.480246574285424*^9}, 3.480246919780185*^9, {3.480247068893714*^9, 
   3.480247071255849*^9}, 3.4802480998896837`*^9, {3.4802486164392285`*^9, 
   3.4802486284069133`*^9}, 3.480248736305084*^9, {3.4802488591321096`*^9, 
   3.480248899185401*^9}, {3.48024895966586*^9, 3.4802489866844053`*^9}, 
   3.4802490426666074`*^9, {3.480249091821419*^9, 3.4802490973167334`*^9}, 
   3.480256474079359*^9, {3.480331178726703*^9, 3.480331264604854*^9}, {
   3.480331388500272*^9, 3.48033141604992*^9}, 3.480331599896243*^9, {
   3.4803316412831154`*^9, 3.480331642562318*^9}, {3.4803317366772833`*^9, 
   3.480331773696148*^9}, 3.480331820730231*^9, {3.4803340345915165`*^9, 
   3.4803340822964*^9}, 3.480334390084941*^9, 3.4803550770463257`*^9}],

Cell[BoxData[
 RowBox[{
  RowBox[{"Rvals", " ", "=", " ", 
   RowBox[{
    RowBox[{
     RowBox[{"R", "[", 
      RowBox[{"[", 
       RowBox[{"#", ",", " ", "2"}], "]"}], "]"}], "&"}], " ", "/@", " ", 
    RowBox[{"Range", "[", 
     RowBox[{"1", ",", 
      RowBox[{"Length", "[", "R", "]"}]}], "]"}]}]}], ";"}]], "Input",
 CellChangeTimes->{{3.4803318275318427`*^9, 3.4803318646131077`*^9}, {
   3.4803319018503733`*^9, 3.480331904018777*^9}, {3.4803319398052397`*^9, 
   3.4803320236865873`*^9}, {3.480332094198711*^9, 3.4803321017803245`*^9}, {
   3.4803321886568766`*^9, 3.480332275315029*^9}, {3.480332427196896*^9, 
   3.480332448178933*^9}, 3.480353532071958*^9}],

Cell[BoxData[
 RowBox[{
  RowBox[{"AIFvals", "=", 
   RowBox[{
    RowBox[{
     RowBox[{"AIF", "[", 
      RowBox[{"[", 
       RowBox[{"#", ",", "2"}], "]"}], "]"}], "&"}], " ", "/@", " ", 
    RowBox[{"Range", "[", 
     RowBox[{"1", ",", " ", 
      RowBox[{"Length", "[", "AIF", "]"}]}], "]"}]}]}], ";"}]], "Input",
 CellChangeTimes->{{3.4803324632173595`*^9, 3.4803325095962405`*^9}, {
  3.480333114955304*^9, 3.4803331152829046`*^9}, {3.480432304159488*^9, 
  3.480432309744298*^9}, {3.480433059317213*^9, 3.4804330624840183`*^9}}],

Cell["\<\
Convolution of the two lists representing the AIF and impulse response R, \
with some noise added.\
\>", "Text",
 CellChangeTimes->{{3.4802498591803093`*^9, 3.480249870231941*^9}, {
  3.4940950102031736`*^9, 3.494095058978963*^9}},
 Background->RGBColor[0.87, 0.94, 1]],

Cell[BoxData[
 RowBox[{
  RowBox[{"q", "=", 
   RowBox[{"ListConvolve", "[", 
    RowBox[{
     RowBox[{
      RowBox[{"Rvals", " ", "v1"}], " ", "/.", "parvals"}], ",", " ", 
     "AIFvals", ",", " ", 
     RowBox[{"{", 
      RowBox[{"1", ",", 
       RowBox[{"-", "1"}]}], "}"}], ",", " ", "0"}], "]"}]}], ";"}]], "Input",
 CellChangeTimes->{{3.480245696511218*^9, 3.480245753584483*^9}, {
   3.4802459141056643`*^9, 3.480245916552804*^9}, {3.480245948214615*^9, 
   3.4802459723089933`*^9}, {3.480246005421887*^9, 3.4802460327394495`*^9}, {
   3.4802462587513766`*^9, 3.480246258973389*^9}, {3.480246881727009*^9, 
   3.4802468869543076`*^9}, {3.4802471505103827`*^9, 3.4802471636301327`*^9}, 
   3.4802472060945616`*^9, {3.4802473985865717`*^9, 3.4802474117653255`*^9}, 
   3.4802475711684427`*^9, {3.480247688014126*^9, 3.480247702108932*^9}, {
   3.480247959658663*^9, 3.4802479974518247`*^9}, {3.480248221846659*^9, 
   3.4802482430938745`*^9}, {3.480248296642937*^9, 3.4802483413714952`*^9}, 
   3.480256443979637*^9, {3.480331683013189*^9, 3.480331713838843*^9}, {
   3.4803325151966505`*^9, 3.480332526803071*^9}}],

Cell[BoxData[
 RowBox[{
  RowBox[{"qn", "=", "  ", 
   RowBox[{"q", "+", " ", 
    RowBox[{"Table", "[", " ", 
     RowBox[{
      RowBox[{"RandomReal", "[", 
       RowBox[{"NormalDistribution", "[", 
        RowBox[{"0", ",", "2"}], "]"}], "]"}], ",", 
      RowBox[{"{", 
       RowBox[{"t", ",", "0", ",", 
        RowBox[{
         RowBox[{"(", 
          RowBox[{
           RowBox[{"Length", "[", "q", "]"}], "-", "1"}], ")"}], "*", "dt"}], 
        ",", " ", "dt"}], "}"}]}], "]"}]}]}], ";"}]], "Input",
 CellChangeTimes->{{3.480251956623961*^9, 3.4802519596191664`*^9}, 
   3.4802520400217075`*^9, {3.48025210998783*^9, 3.480252200187189*^9}, 
   3.480252330197817*^9, {3.4802523851411133`*^9, 3.4802523986663375`*^9}, {
   3.4802539012702026`*^9, 3.480253966874955*^9}, {3.4802540377090063`*^9, 
   3.4802540412782106`*^9}, {3.4802540734840527`*^9, 
   3.4802540972664127`*^9}, {3.480254143737071*^9, 3.480254228364911*^9}, 
   3.4802543227403097`*^9, {3.480254827729193*^9, 3.4802548312593946`*^9}, 
   3.4802564275056953`*^9, {3.4802564962596273`*^9, 3.4802564974066935`*^9}, {
   3.4802567900534315`*^9, 3.4802567963047895`*^9}, 3.4802568800775805`*^9, {
   3.4802571040673923`*^9, 3.48025710473643*^9}, {3.4803305761404448`*^9, 
   3.4803306151561136`*^9}, 3.4803306679934063`*^9, {3.480330725448307*^9, 
   3.4803307587699656`*^9}, 3.4803308973918095`*^9, {3.4803310518360806`*^9, 
   3.4803311033785706`*^9}, {3.480332594132789*^9, 3.4803325976583953`*^9}, {
   3.4803326341936593`*^9, 3.480332792877138*^9}, {3.4803340694263783`*^9, 
   3.4803340696447783`*^9}, {3.4803342033526134`*^9, 3.480334203602214*^9}, 
   3.480334267078725*^9, {3.4803342975611787`*^9, 3.4803343222716217`*^9}, {
   3.480334359352887*^9, 3.480334368510103*^9}, 3.4803535919973855`*^9, {
   3.4803561963143435`*^9, 3.480356219658679*^9}, {3.4803563080477343`*^9, 
   3.4803563343612394`*^9}}],

Cell[BoxData[
 RowBox[{
  RowBox[{"qn2", " ", "=", " ", 
   RowBox[{
    RowBox[{
     RowBox[{"{", 
      RowBox[{
       RowBox[{
        RowBox[{"(", 
         RowBox[{"#", "-", "1"}], ")"}], " ", "dt"}], ",", " ", 
       RowBox[{"qn", "[", 
        RowBox[{"[", "#", "]"}], "]"}]}], "}"}], " ", "&"}], " ", "/@", " ", 
    RowBox[{"Range", "[", 
     RowBox[{"1", ",", 
      RowBox[{"Length", "[", "qn", "]"}]}], "]"}]}]}], ";"}]], "Input",
 CellChangeTimes->{{3.480332809896768*^9, 3.4803328434212265`*^9}, {
  3.4803328907829103`*^9, 3.4803330150527287`*^9}, {3.4803340749487877`*^9, 
  3.480334075182788*^9}}],

Cell[CellGroupData[{

Cell[BoxData[
 RowBox[{"ListPlot", "[", 
  RowBox[{
   RowBox[{"{", 
    RowBox[{"qn2", ",", " ", "AIF"}], "}"}], ",", " ", 
   RowBox[{"PlotRange", "\[Rule]", 
    RowBox[{"{", 
     RowBox[{
      RowBox[{"{", 
       RowBox[{"0", ",", "2"}], "}"}], ",", 
      RowBox[{"{", 
       RowBox[{"0", ",", "200"}], "}"}]}], "}"}]}], ",", " ", 
   RowBox[{"AxesLabel", "\[Rule]", 
    RowBox[{"{", 
     RowBox[{"\"\<Time [min]\>\"", ",", " ", "\"\<Tracer Residue\>\""}], 
     "}"}]}]}], "]"}]], "Input",
 CellChangeTimes->{{3.4802523565150633`*^9, 3.480252369291486*^9}, 
   3.4803330506831913`*^9, 3.480333995388648*^9, {3.480334521983173*^9, 
   3.4803345224199734`*^9}, {3.48035324363146*^9, 3.4803532454035616`*^9}, {
   3.4807924011975107`*^9, 3.480792433801568*^9}}],

Cell[BoxData[
 GraphicsBox[{
   {Hue[0.67, 0.6, 0.6], PointBox[CompressedData["
1:eJw12Hk81PkfB/BhmBkMZpjBnEShy1aik88bkVTadLeUrG0r3fhVSrWlFCm7
6dQhUbIbklIpMyTasF2KSoVGBrlv4/ip79v84zGO7/f7eT8/r/f7M0b4bfH6
TZ1Go/2pRqN9/zr8gpLcklwLQ/luXsrsypAYskkodL/gQsP3CaRxyjZ7nX/q
yT3pofqF91II+5/uEcx0NlA/zyB6G2LmJch4cP7c99d94jCusLC5dyxQv59N
Zr4ujq3cMhK+Lfz+nRwS/v7iIZnnJPz7PGLbGJ8pmjENtEuvbnXQLiAr7o9n
rHhE8Hr/kntpLrGvEwFGe5/I7bAuIp43+P+NN3fD6/9Hfnt6fpe512xIGPrr
0qsviNNEH6X3YXe830uSts+n6dncOWD74/WaRI35nD/h6Vy8fwlRn/o7+3Lo
PHjcYT10hzek657QgHd2Pj5PKZHusjsHgZ7g9eOGZcRvcdkvMa4L8PnekbsN
J6IjwRMqQ75f8D2xeBszKiZzAT5vObFrOJ3/dc7PsO374239SKLOFnHcWjzx
+T+ReW0vg1XZnkBpVJBB+4MWeS/n43oqSPbOHfFrTnmCO3UDUpfC6uOZzMX1
VZIPH3vj69Lnwfe7eZ+oIq+bgp99mDcX1/uFpI0cnWR6yQOo5Xwhg1lPHLfZ
e+D6FSRl/YU2ka8HmH5/HGk1mV7b+TjAxR3rUU38k/pTI3e4w+9rv7++Et9N
ieZHLrlhfWrIphA197o7rvD9aryUGpJQ6jZ7xTo3rJeSjHzipGRruELn98t1
KIm3eNuiL89csX61pMTG583KMFdw/HHBOvIwo15hf8YF61lH1riejDOLdYEf
j3eonvwUE5pzsMcZ6/uNFNi0/O/ZfhcoLvr++kbS2Nytm986Y70biMO+zbec
m52B/+MBG0l6SCGxWOiE9W8kG35utjqrCfDjct5NpN++t3yiP6BHM4GFYmGq
qwOup5k8UW8qbRY4ok8zyXuwVtm1eiaur5ksOXlxjMcER/RqIVFePhukJVNw
vS3kYXOj8Xn3GejXQkbaNmzprZ+O628lR9hPu3/7Yo+erYThv/2vaTFTsR6t
pHin95Y3LVPRt42M1Ha0bPe3w/q0Ed17zQXOu2zRu438ul1/c3HKZKxXO0lu
ecz96jwF/dvJr4GJt1a12WH92slu/r6Hs+5Oxv3QQTT82+DpOlusZwcpqdad
7T1rPO6PDqL8c2mm7mJLrG8n2ek3njPDaSLul04Svm3T4M1jk7DenWT5LZf1
3aU2uH+6iGfyxr0s1QSsfxfxCqIPzto7FvdTF5nq9F45sWgcenSTA9OCss4r
xqNHN9klYPrd3T0OPbrJ5JM3jO9oWaJHN2k5bis3P/4TevSQp6fex1k5W6BH
Dzkcecc3avFwf+ohfWsmt4P+CPToJQWlZw4e+MsKon949JKzq26P7Hpujh69
pPKNMi/ikSV6qIhYXhp/7fQ49FCR3qwNm3e8EaCHipw4LAjIXGaFHn3ErHr+
wpaaEejRR6JtVsySa5qjRx8pGrv/3GH6SPToJ0Jrw+AKK3P06CfPpgTszzkz
Ej36yZRb8XGD083QY4DcZc5d5RxngR4DxJW/RHeltzV6DL2/uuM0c3AUegwS
+roELs9RjB6DJOLswusk2QI9Bsnjr/DrYDgfhsdHxfZYzpbEbkKthwYjLKwV
CdlC9KFBRGuhmXCVIa6PBvr/2P+eJNZGLxp4vbbTdrvCx/XS4P3nMjd2ERf9
aHDaJeeJ/y4+rl8NPEJL4ld78NFTDY5NFnl1LjLEeqhBWK9kccaFYV81CLhZ
HELPoWN91ODZaOlt4WUJeqvB2hlrTa4n0bBe6nBtQJmzXVuE/uoQs99nI+jU
EKp+6jCQdPdLR7we5lMdaF8nL9efWCKj6qkOVisFoRWdOrg/1OFTso3NrtpW
QtWXDm5l80a4aurjfqGD99T0fzWDWFhvOhT4tj19d0Yf9w8d1r63WuQcYoT1
p0NCeWlEYW4tofYTHX55qeP7JtkQPTSgmpt7uWUUC/eXBmhW657KOayGHhpD
7pNefXAbJJSHBpgdPx6RMMBBDw14ccoyKGI5Bz00gJa5wjjQ/QmhPDQg3tJp
zodrLTLKQxM6s2iczr2DhPLQBK0joxzjQ1sJ5aEJpTMKNp3Z3EooD02wO73/
SeNGQ/TQBM5059YQ5WtCeWjCYndSa3WgkVAeDACv7oVXtAoJ5cGAzqfRd9bM
HkQPBuRPumGXkPtNRnkwwO+qWpggqx3PKwxIrpA6BGVrowcD5rzUMd9TrYX7
nQl/hY+KC3zbSygPJux0WplxObxZRnkwIUUhpnWadcgoDyY82hrusGRpC6E8
mODh9TE1LUxNTnkwIdWnq/vM0TZCebCA9mjWH+Odd2A+WOAZmetTdKdfRnmw
gGUo+DPcwwjzwYJdBhrEr7ePUB5DPzf1rBiYq4YeLPA5tKRpi5865oMF5JVQ
z82mh1AeWuBm/kCTKVChhxYoNma+CtpUgh5a8LQgatu8iAb00IIXL2Wf+2fV
E8pDC+ou5a89FtmAHlpQ9mrMsqwReTLKQxuapk0/8e6+ppzy0Aaf5UeWibpY
2F+0wUoz937sTRb2S20oyDmw0zKTgf1GG2IOWk6rWv1MRnlogzq72WfdlAbM
hw603/FYuk2rHj104FNX7MneA/XooQMlxTMdFm97ix46YO3RRnOOUckoDx1I
XKzYIV7dgPnQgXtje0Jm85vRgw1TU46wT82oQg82tBrM1126vp1QHmwwqnt2
anNmm4zyYENVRKFDUvJb9GDDkos9mll71OWUBxsc9Jku1j8NYD7YEGa6/e22
qo+YD12I+d34w9mjH2SUhy78t0CmM7W3Gz10IWl/BbfGn439ShfKr55/uCZC
A/OhC9a3t2+faF8uozx0gXX5cHVB9APMhx4Y9macGL24H/OhB3GvvN5ab6zH
fOhB4OW/U731tNFDD6KOcrW2TKzBfOhBkpftgZSBNEJ56IG5xcjHZQsaZZSH
PvjeyGrTeqVAD33I/6y+sJyuJqc89GEePWsl9xJDTnnow88z/jv+QuMU5kMf
EjqzX196UiSjPPRBnBoa2/W8RkZ5DPWdINnArEXNuB4OyDM/FmqLitGHA/7l
9/rzSDWujwPHdD98q1tQiF4cqBznoXWX1y37sdy1HJjLeRwz34uOeeKAblPK
wsjwFuwPHHCIvpXSfaMKPTnQTv/a8u6P11gPDlg2qeYeNKwmlC8HXlowNE/u
VWF9ONCpcBk3L+GzjPLmwORrnuW8aXrYT7jAnfT+qta4VvTnwqPLUcFyMU9O
1Y8LEOcdfPTYDdwPXBCvDhf9dkGF+5sLD8FyYXZkC+4PLvx7TnXl4TE21pcL
53jFzRs69XC/cGFR1Da3gP2aOB+44BdYHdOgf09G7R8uTF8/ySOnoAPrzwV6
UcM8VXQb7icuFAekMB6o6Dg/DOBAyF5eUE0lehjAnIBIs7iPlehhAN7Lkra6
7XwlozwMQHSpcvWOdSr0MIDWkAdR6U50ObX/DKDuZ3p0AF8NPQygZs+lca9C
awjlYQB5sdfVWCdLZZSHAez+GvTny/k07BcGUKbnavOlv0ZGeRjAfrvGoq1x
MehhAM66n1snPGZgPzSAU1WBbq99nmE/MQR/zzjnlIFB9DCEf7P2559RlOF+
NoTRu41s/vZkyCkPQwhWNhp2zGHiPDaE9unbbG/epMkpD0OYzzFV7nMrJJSH
ITiG7s0t7GyUUR6GEOHWP153C0NOeRgCM7FUXGU5PO8MoatR+ote5iD2p6Hr
edkpTrzowX5rCGl73hWEcd5hv+JBpF6+Ls+1BvsvD1b5+x3dd6pXRnnwoCkn
ns9u0cLzCg8CAqMXLfVlyikPHlS02W+IjR324MHeB2+Pqa1vwfnPg4Tc0udn
m+lyyoMHRuqfNlcVPsB88GB07HaHfHUl5oMH29VJ2dIbTOx/PMgXDSY7v+xH
Dx6Um+r6M5mfsB/yQJkh8XD3fYP9hA9ir78kV79p4HmODxM21MPyky/Qgw9e
J8IVVzveYz748K5PNfThY9iDD8m+m24df6yOHnxgrXHs751/DD34kHFFZ1aG
pBrnGx+WJ2vMsMzTwHwM3b84cONlRR/OOz4ULr5ybaDqG3rwYUFj/nPVdE08
H/LBYY2YFZJXhf3KCExSZo8KGNeG+TCCZXThL33mTDxvGcEkC23bBLduzIcR
CIRzlhHfapz3RjBuTNKhZYw2GeVhBBkzFo3/22T4/ylGUPCw9t0+kTp6GIHk
hme/vImB5zMjcEzI1v3fWT055WEE5vKTOWHdeZgPI8jN1urbKlGTUx5G0CR2
sjh+qx37lRHUpXAvvBhzC/NhDDX58efMNquhhzHUMWrW63y9ih7GsDk1Z/lq
t3A8TxjD/Q//9NI1ygnlYQxmQaldoo4OGeVhDK1Xzu8ZlGlgvzKGKB9Jenhe
G3oYg+RewsJM1nC/MoZVTMeDix/qYj6MQRX/8G7COQP8vGQMnUEV+usPMOWU
hzHcXeH37GowXU55mMAHq+ANvxvXoocJrLhjU9IYriOnPExgT37WppF+SvQw
AVmzLFD1VxN6mEDqLrPHLTVK9DCBMN+//SaMeYn5MAH3iKJ471I1OTU/TUC9
1b+LGVWL+TCB+ellm0lJP+bDBGzZMVOs7bmYDxO439r4533JcD5MwLfkdlzY
r/fRwwRq7ILVz0eqMB8CuM7hZxV97MDznACqJO2BT9zb0UMAHe+j50aFKtFD
AH5qOQdCgmk4jwWQNzlU3hPZgfNDAOsGFfkf3uZhPgSw++SEY26nu7BfCeDm
P6lT3+w7h/NaAKc907fKbfTQQwB667W36vuV4fwQQD9jxYLIjAzsVwKYaRlY
xUr7gvkQwuEX05/Uh3ZivxICXFzplrOlGvuVENo+e7DfHFXhPBeC1gwX586U
W+ghhOz6Vjur0RzsV0K4Ffgb5+OcDjyPCSEt6ZTTpv1cPM8MXV/RuVkRU47z
QwhK3xN2Gf0t6CGE6ExnXtFpOp6fhTAtdUznh4BiPH8K4b8XNXt8WobnhxA4
9xqSeg58Rg8RWNdCYGK1PuZDBGP3VjLzyjVxnotAwnJ01w5uxn4lgmXJkmMj
Lg9/fhDBvNvKj1Mchz1EELljf2I3txvPryJYMinx0JK64c9HItjlHh52pbQH
PUTAizmX4itW4TwXwfnz0VVP+/uwX4mAxsqa6WZfifNcBObp9IvXzHtwfojB
09ESavTr0EMMTopLDQL1RvQQQ13jaovV05vRQwxejLLQS73VOM/FsKaqq3GJ
yRc8T4phfCTwl1ko0UMMnX2ilplaHPQQQ3arUaor0ZRTHmL4KdKsbwpPhR5i
2NEfVGlvdwvPV2LQCLuma7CXhf1KDNH1tZ0xBQw55SGGVScnX/nEY8gpDwkc
MfJJq/hXifNcAg+l72m8vHLMhwTYCvv0OVuq0EMCiiUXnJIi6JgPCTS2RcxS
vtbE+SGBhsa/49Us2zEfErjZHnsvruMj5kMC+Tq3WxUuw/NDAsarPk58UpyN
80MCmsnWHTasCsyHBMbL0hJdRSycH0Pva6dfGbBqQQ8pPPlD63pfzlHsV1J4
tYys6ZNqYL+SQkJkrPNFHxp+vpJCpYbfpsTKl5gPKbhNPSRcACrsV1Jw2pV9
xeL5F+xXUkicoKcIHl9DKA8pmJXV6YTxBzEfUuhpPOITeXv4fCUFZfD/5s88
ZYz9Sgr+eZMP+lz5hvmQQlpNhZOgvh7nuRTYYwd3iH0YeN41BZ9aEh8QpsB+
ZQq2zHhYf0eGHqbwxehIJT85GT1M4dBpW1Huys84P0whueuhrv8nNfz/jSmI
pSGzl814jx6mMCtncoTe+mbMhyko7ktZqwzo6DH0PjX92/PEVvQwhQnvzGM8
d+jg/DCF6zETtkY43cZ+ZQqPMhYf0ktSx/OuGRxkrXH+pTCd/B9U9mHx
     "]]}, 
   {Hue[0.9060679774997897, 0.6, 0.6], PointBox[CompressedData["
1:eJxdknsw1WkYxw9d91SrVMsuUXJJqVa2mnbo+54MSsltUMI4rtu6rOxUBqU2
pha5zOpCO2hQNpJ12VBbR8SwWLLYGnLQ6eLI5RyH476d875/7TPzm9/8Lu/z
fL/fz7PJ5wcnf1UOh+P/6VLc/19R64ps+iLT0DgTWGLWYUDocy7qlnO/XiXk
kQqdOLFjRRGu5Xan9Z5xYN/LYJ3IS+6ccCMZ6YqqxAuT3TzNfC/2/xMUn1Lv
cFP3IUOOijfViI0w48Vt9mPnaxHwRfS4zs/+hNuVE2bBrccz4dXnVQ4BrF8D
7p/o23k0KYAYeyQ/k21pgj5fr83/WADr34L6zfxlfzz3J7mfTnfltMKyebA6
U+zH5rUhvsKk1q3Hl5gpqx2BPirzSQU+bP4/eHTnXoejH5/UyLZ8mtABjSVn
Ew3WejM9XVDzE0Wc+cmTOCkH/ovVFmqf+4ndmb6X8LIJkjwOOkb6IhUNX+HK
qq+K9Fa4Mr3dcNCciSlrcSanFPLCeoD6Ys8rlY5M/2vEN4bnb8uwJ5SCEHkD
W6v01x5hfoSwy99uFdN9kBykA+A7Uh56XGrF/PXBdSFUq8vZkiimeST3w+RA
o2nEFGF+B1C7Un951RMLQu0M4HZoquEk51vm/w2uhgzbpDzYQ3QVcnREOJqZ
9/COwIzlIcKF1+alT7eaksAARb1FJz+zraZhO8vnHV7W6Jk7NBsTRbd1Re8g
N13UcN3BkOX1HqHuZfftrDaTCUU72XvYW//GCcncyPL7ABcv2znbbG2yX9lw
EKnNOvW5WZosz0FoHChf3Gq0nijlxYnRmlD9QmCkzvIdght/4PCvG9VIc5Oi
hsCLl8evyeeyvD+i3fuy1KBlKVmvFDiMq7cNwqTnFrH8h7Fyydu7unkcomzn
MYLebwxNdwTOgvIYhcBuNCljjxzUzygaRVfcF2ePg/IZhbWosvDLpDFQf6Mo
/BBmU9j9EZTXGPYtLG11438A9TsG4/adCUFJIlB+Y5jRbQseONwP6l+CZed7
mlZye0F5StBj6BEpsX8FmocEN/3fxT627QTlK8UN7e9cVIQvQPORIr9kNYwl
f4PylsLwZIzKiiV/geY1joLwKkf3rjpQ/uOQxAfb3zxSA5rfOIrPR9ufPCIA
3QcZ6rLqdTmxj0DzlMFWVVuwb+9D0P2QYU+nfox5WilovhNoShWf4V0sBt2X
CWQOttkWtxaA5j2Bep206w9C7oLuzyQSGppyGipzQPOfRGL5xrVqGdmg+zSJ
00Mjt2xGbjEecmhllzQePH+D8ZDDRFh9yVLwC+MhR7Fhnrp3egrjIUfaieEN
mm8SGI8prDk3tKYg+DLjMYW6Q6Wr/rx3ifGYwhvu6cLGixcYj2k8NjYSRJZG
IUXJYxq1/bk+0eZnGY9pjLi3cK2if2Q8ZtAq3rDjtUsY4zGDmkHf8If8IMZj
Bllax3c5jAUwHrOYbt/2fddeX8ZjFlXR4ggNTW/GYxbDyfpGUok74zGHz26I
gtOTXBmPOawLanJ2EjoxHnMwWb6J+/s1e8ZjHjtPlxToBdkyHvMIOW5yKFvD
mvGYR+VTdafQiAOMxwImwy0qaoX7GY8FuPK0w1Ra9jEeC/CMHeVFJe9mPDhE
VpU+W6G6C/8BhywASQ==
     "]]}},
  AspectRatio->NCache[GoldenRatio^(-1), 0.6180339887498948],
  Axes->True,
  AxesLabel->{
    FormBox["\"Time [min]\"", TraditionalForm], 
    FormBox["\"Tracer Residue\"", TraditionalForm]},
  PlotRange->{{0, 2}, {0, 200}},
  PlotRangeClipping->True]], "Output",
 CellChangeTimes->{3.4807924347063694`*^9, 3.494095169630292*^9}]
}, Open  ]]
}, Open  ]]
},
WindowToolbars->"EditBar",
WindowSize->{947, 862},
WindowMargins->{{49, Automatic}, {Automatic, -1}},
PrintingCopies->1,
PrintingPageRange->{Automatic, Automatic},
ShowSelection->True,
FrontEndVersion->"7.0 for Microsoft Windows (64-bit) (February 18, 2009)",
StyleDefinitions->Notebook[{
   Cell[
    StyleData[StyleDefinitions -> "Default.nb"]], 
   Cell[
    StyleData["Text"], FontFamily -> "Arial", FontSize -> 14, FontWeight -> 
    "Plain", FontSlant -> "Plain", 
    FontVariations -> {"StrikeThrough" -> False, "Underline" -> False}], 
   Cell[
    StyleData["Title"]]}, Visible -> False, FrontEndVersion -> 
  "7.0 for Microsoft Windows (64-bit) (February 18, 2009)", StyleDefinitions -> 
  "PrivateStylesheetFormatting.nb"]
]
(* End of Notebook Content *)

(* Internal cache information *)
(*CellTagsOutline
CellTagsIndex->{}
*)
(*CellTagsIndex
CellTagsIndex->{}
*)
(*NotebookFileOutline
Notebook[{
Cell[CellGroupData[{
Cell[567, 22, 1036, 22, 138, "Title",
 CellGroupingRules->{"TitleGrouping", Inherited}],
Cell[1606, 46, 1548, 29, 179, "Title",
 CellGroupingRules->{"TitleGrouping", Inherited}],
Cell[3157, 77, 2754, 77, 234, "Title",
 CellGroupingRules->{"TitleGrouping", Inherited}],
Cell[5914, 156, 953, 32, 27, "DisplayFormulaNumbered"],
Cell[6870, 190, 1639, 43, 31, "Input"],
Cell[8512, 235, 324, 7, 46, "Text"],
Cell[CellGroupData[{
Cell[8861, 246, 437, 11, 31, "Input"],
Cell[9301, 259, 11640, 298, 479, "Output"]
}, Open  ]],
Cell[20956, 560, 1202, 24, 103, "Text",
 CellGroupingRules->{"GroupTogetherGrouping", 31}],
Cell[CellGroupData[{
Cell[22183, 588, 1033, 23, 31, "Input"],
Cell[23219, 613, 12269, 308, 493, "Output"]
}, Open  ]],
Cell[CellGroupData[{
Cell[35525, 926, 668, 16, 31, "Input"],
Cell[36196, 944, 450, 8, 47, "Output"]
}, Open  ]],
Cell[36661, 955, 642, 10, 65, "Text",
 CellGroupingRules->{"GroupTogetherGrouping", 31}],
Cell[37306, 967, 667, 13, 31, "Input"],
Cell[37976, 982, 320, 6, 46, "Text"],
Cell[38299, 990, 485, 8, 31, "Input"],
Cell[38787, 1000, 278, 5, 46, "Text"],
Cell[CellGroupData[{
Cell[39090, 1009, 966, 24, 31, "Input"],
Cell[40059, 1035, 905, 13, 30, "Output"]
}, Open  ]],
Cell[40979, 1051, 845, 13, 84, "Text"],
Cell[41827, 1066, 462, 8, 84, "Text"],
Cell[42292, 1076, 2034, 37, 31, "Input"],
Cell[44329, 1115, 1322, 24, 31, "Input"],
Cell[45654, 1141, 740, 12, 103, "Text"],
Cell[CellGroupData[{
Cell[46419, 1157, 2412, 49, 72, "Input"],
Cell[48834, 1208, 2874, 51, 340, "Output"]
}, Open  ]],
Cell[CellGroupData[{
Cell[51745, 1264, 3138, 64, 72, "Input"],
Cell[54886, 1330, 15256, 255, 214, "Output"]
}, Open  ]],
Cell[70157, 1588, 16, 0, 30, "Text"],
Cell[70176, 1590, 263, 5, 46, "Text"],
Cell[CellGroupData[{
Cell[70464, 1599, 838, 20, 31, "Input"],
Cell[71305, 1621, 1236, 18, 30, "Output"]
}, Open  ]],
Cell[72556, 1642, 94, 1, 31, "Input"],
Cell[72653, 1645, 360, 6, 65, "Text"],
Cell[CellGroupData[{
Cell[73038, 1655, 902, 26, 31, "Input"],
Cell[73943, 1683, 6655, 183, 333, "Output"]
}, Open  ]],
Cell[CellGroupData[{
Cell[80635, 1871, 744, 11, 31, "Input"],
Cell[81382, 1884, 1928, 39, 33, "Output"]
}, Open  ]],
Cell[83325, 1926, 790, 15, 31, "Input"],
Cell[CellGroupData[{
Cell[84140, 1945, 661, 19, 31, "Input"],
Cell[84804, 1966, 88192, 1441, 263, "Output"]
}, Open  ]],
Cell[173011, 3410, 640, 15, 52, "Input"],
Cell[CellGroupData[{
Cell[173676, 3429, 1156, 26, 72, "Input"],
Cell[174835, 3457, 12348, 210, 218, "Output"]
}, Open  ]],
Cell[187198, 3670, 382, 7, 65, "Text"],
Cell[CellGroupData[{
Cell[187605, 3681, 937, 22, 31, "Input"],
Cell[188545, 3705, 1274, 28, 41, "Output"]
}, Open  ]],
Cell[189834, 3736, 443, 13, 31, "Input"],
Cell[190280, 3751, 217, 4, 31, "Input"],
Cell[190500, 3757, 1695, 31, 31, "Input"],
Cell[192198, 3790, 386, 7, 65, "Text"],
Cell[192587, 3799, 1788, 38, 31, "Input"],
Cell[194378, 3839, 672, 15, 31, "Input"],
Cell[195053, 3856, 538, 13, 31, "Input"],
Cell[195594, 3871, 279, 6, 46, "Text"],
Cell[195876, 3879, 1125, 21, 31, "Input"],
Cell[197004, 3902, 1883, 34, 31, "Input"],
Cell[198890, 3938, 618, 17, 31, "Input"],
Cell[CellGroupData[{
Cell[199533, 3959, 770, 19, 31, "Input"],
Cell[200306, 3980, 8205, 140, 218, "Output"]
}, Open  ]]
}, Open  ]]
}
]
*)

(* End of internal cache information *)
